# Supplementary material for: Evaluation of a digital triage platform in Uganda: A quality improvement initiative to reduce the time to antibiotic administration
Source: PLoS One. 2020 Oct 2;15(10):e0240092. doi: 10.1371/journal.pone.0240092 (PMC7531789; doi:10.1371/journal.pone.0240092)
Supplement: S1 Data — (CSV) [file pone.0240092.s001.csv]

Data Collection Day	Data Collection Period	Patient Sex (m/f)	Patient Age (yrs)	Registration Time	Triage Time	Triage Category	Time at Waiting Room (post-intervention)	Time at Treatment Room (post-intervention)	Time at Consultation Room (post-intervention)	Time at Lab Test (post-intervention)	Antibiotics Time (if given)	Fluids Time (if given)	O2 Time (if given)
1	Pre-intervention	female	0.010959505	0:25:00	0:29:00	non-urgent	NA	NA	NA	NA	NA	NA	NA
1	Pre-intervention	female	1.715162475	NA	3:10:00	non-urgent	NA	NA	NA	NA	NA	NA	NA
1	Pre-intervention	female	1.180886624	3:27:00	3:55:00	priority	NA	NA	NA	NA	NA	NA	NA
1	Pre-intervention	male	0.860321113	5:58:00	6:02:00	non-urgent	NA	NA	NA	NA	NA	NA	NA
1	Pre-intervention	female	2.306975725	NA	6:34:00	non-urgent	NA	NA	NA	NA	NA	NA	NA
1	Pre-intervention	female	8.00043838	6:38:00	6:40:00	non-urgent	NA	NA	NA	NA	NA	NA	NA
1	Pre-intervention	male	1.098690339	7:06:00	7:09:00	non-urgent	NA	NA	NA	NA	NA	NA	NA
1	Pre-intervention	female	1.287741794	7:46:00	7:49:00	non-urgent	NA	NA	NA	NA	NA	NA	NA
1	Pre-intervention	female	0.537015727	8:04:00	8:08:00	non-urgent	NA	NA	NA	NA	NA	10:24:00	NA
1	Pre-intervention	male	2.441229656	8:04:00	8:13:00	non-urgent	NA	NA	NA	NA	NA	NA	NA
1	Pre-intervention	female	1.580908543	8:11:00	8:17:00	non-urgent	NA	NA	NA	NA	NA	NA	NA
1	Pre-intervention	male	4.359142967	8:20:00	8:29:00	non-urgent	NA	NA	NA	NA	NA	NA	NA
1	Pre-intervention	male	4.339963834	8:44:00	8:54:00	non-urgent	NA	NA	NA	NA	NA	NA	NA
1	Pre-intervention	female	0.997314921	8:34:00	8:58:00	non-urgent	NA	NA	NA	NA	NA	10:53:00	NA
1	Pre-intervention	female	0.712367801	8:47:00	9:03:00	non-urgent	NA	NA	NA	NA	NA	NA	NA
1	Pre-intervention	female	4.00021919	8:54:00	9:07:00	non-urgent	NA	NA	NA	NA	NA	NA	NA
1	Pre-intervention	female	0.909638884	9:12:00	9:18:00	non-urgent	NA	NA	NA	NA	NA	NA	NA
1	Pre-intervention	female	12.08285386	NA	9:22:00	non-urgent	NA	NA	NA	NA	NA	9:36:00	NA
1	Pre-intervention	male	0.884979999	9:32:00	9:24:00	non-urgent	NA	NA	NA	NA	NA	NA	NA
1	Pre-intervention	female	4.153652255	9:33:00	9:29:00	non-urgent	NA	NA	NA	NA	NA	NA	NA
1	Pre-intervention	female	1.931612691	9:46:00	9:46:00	non-urgent	NA	NA	NA	NA	NA	NA	NA
1	Pre-intervention	female	4.00021919	9:53:00	9:53:00	non-urgent	NA	NA	NA	NA	NA	NA	NA
1	Pre-intervention	male	10.16494054	9:56:00	10:00:00	non-urgent	NA	NA	NA	NA	NA	NA	NA
1	Pre-intervention	male	2.000109595	9:55:00	10:03:00	non-urgent	NA	NA	NA	NA	12:27:00	NA	NA
1	Pre-intervention	female	11.00060277	9:58:00	10:06:00	non-urgent	NA	NA	NA	NA	NA	NA	NA
1	Pre-intervention	female	0.575373993	10:00:00	10:09:00	non-urgent	NA	NA	NA	NA	NA	NA	NA
1	Pre-intervention	male	0.96991616	10:13:00	10:20:00	non-urgent	NA	NA	NA	NA	NA	NA	NA
1	Pre-intervention	female	12.18696915	10:20:00	10:22:00	non-urgent	NA	NA	NA	NA	NA	NA	NA
1	Pre-intervention	female	0.48495808	10:22:00	10:26:00	non-urgent	NA	NA	NA	NA	NA	NA	NA
1	Pre-intervention	male	0.446599814	10:30:00	10:40:00	non-urgent	NA	NA	NA	NA	NA	NA	NA
1	Pre-intervention	male	0.446599814	10:32:00	10:42:00	non-urgent	NA	NA	NA	NA	NA	NA	NA
1	Pre-intervention	female	0.758945696	10:50:00	10:55:00	non-urgent	NA	NA	NA	NA	NA	NA	NA
1	Pre-intervention	female	1.309660803	10:32:00	11:00:00	non-urgent	NA	NA	NA	NA	NA	NA	NA
1	Pre-intervention	male	4.118033865	10:53:00	11:08:00	non-urgent	NA	NA	NA	NA	NA	NA	NA
1	Pre-intervention	male	6.000328785	11:04:00	11:14:00	non-urgent	NA	NA	NA	NA	NA	NA	NA
1	Pre-intervention	male	2.728916653	11:06:00	11:23:00	non-urgent	NA	NA	NA	NA	NA	NA	NA
1	Pre-intervention	male	1.158967615	11:20:00	11:27:00	non-urgent	NA	NA	NA	NA	13:12:00	NA	NA
1	Pre-intervention	male	1.304181051	11:10:00	11:37:00	non-urgent	NA	NA	NA	NA	NA	NA	NA
1	Pre-intervention	male	0.065757028	11:45:00	11:41:00	non-urgent	NA	NA	NA	NA	NA	NA	NA
1	Pre-intervention	male	1.465833744	11:45:00	11:45:00	non-urgent	NA	NA	NA	NA	NA	NA	NA
1	Pre-intervention	male	12.00065757	11:40:00	11:48:00	non-urgent	NA	NA	NA	NA	NA	NA	NA
1	Pre-intervention	female	6.000328785	11:42:00	11:52:00	non-urgent	NA	NA	NA	NA	NA	NA	NA
1	Pre-intervention	female	12.80618116	11:46:32	11:57:00	non-urgent	NA	NA	NA	NA	13:34:00	14:32:00	NA
1	Pre-intervention	female	8.00043838	12:05:00	12:14:00	non-urgent	NA	NA	NA	NA	NA	NA	NA
1	Pre-intervention	female	0.337004767	12:09:00	12:20:00	non-urgent	NA	NA	NA	NA	NA	NA	NA
1	Pre-intervention	male	2.057646994	12:22:00	12:28:00	non-urgent	NA	NA	NA	NA	NA	13:45:00	NA
1	Pre-intervention	female	2.723436901	12:34:00	12:38:00	non-urgent	NA	NA	NA	NA	NA	NA	NA
1	Pre-intervention	female	1.832977149	12:33:00	12:42:00	non-urgent	NA	NA	NA	NA	NA	NA	NA
1	Pre-intervention	female	3.430324949	12:55:00	13:00:00	non-urgent	NA	NA	NA	NA	NA	NA	NA
1	Pre-intervention	male	0.819222971	12:59:00	13:19:00	non-urgent	NA	NA	NA	NA	NA	NA	NA
1	Pre-intervention	male	1.194586005	NA	13:27:00	non-urgent	NA	NA	NA	NA	NA	NA	NA
1	Pre-intervention	male	0.016439257	13:11:00	13:30:00	priority	NA	NA	NA	NA	NA	15:00:00	NA
1	Pre-intervention	male	1.441174859	13:20:00	13:34:00	non-urgent	NA	NA	NA	NA	NA	NA	NA
1	Pre-intervention	female	8.00043838	13:34:00	13:37:00	non-urgent	NA	NA	NA	NA	NA	NA	NA
1	Pre-intervention	male	1.742561236	11:52:00	13:42:00	non-urgent	NA	NA	NA	NA	NA	NA	NA
1	Pre-intervention	female	6.000328785	13:59:00	14:04:00	non-urgent	NA	NA	NA	NA	NA	NA	NA
1	Pre-intervention	female	2.08230588	10:07:00	14:07:00	emergency	NA	NA	NA	NA	12:08:00	NA	NA
1	Pre-intervention	female	0.657570278	14:10:00	14:14:00	non-urgent	NA	NA	NA	NA	NA	NA	NA
1	Pre-intervention	female	3.000164393	14:02:00	14:17:00	non-urgent	NA	NA	NA	NA	NA	NA	NA
1	Pre-intervention	female	3.361828045	14:30:00	14:35:00	non-urgent	NA	NA	NA	NA	NA	NA	NA
1	Pre-intervention	female	0.153433065	14:30:00	14:41:00	non-urgent	NA	NA	NA	NA	NA	NA	NA
1	Pre-intervention	female	7.000383583	14:43:00	14:49:00	non-urgent	NA	NA	NA	NA	NA	NA	NA
1	Pre-intervention	male	1.460353992	13:59:00	14:51:00	priority	NA	NA	NA	NA	NA	13:07:00	NA
1	Pre-intervention	male	1.583648419	14:59:00	14:55:00	non-urgent	NA	NA	NA	NA	NA	NA	NA
1	Pre-intervention	male	1.241163899	14:49:00	15:03:00	non-urgent	NA	NA	NA	NA	NA	16:07:00	NA
1	Pre-intervention	male	1.408296345	15:00:00	15:11:00	non-urgent	NA	NA	NA	NA	NA	NA	NA
1	Pre-intervention	female	10.05808537	14:16:00	15:25:00	non-urgent	NA	NA	NA	NA	NA	NA	NA
1	Pre-intervention	male	1.542550277	15:50:00	15:53:00	non-urgent	NA	NA	NA	NA	NA	NA	NA
1	Pre-intervention	male	2.611101978	15:47:00	15:58:00	non-urgent	NA	NA	NA	NA	NA	NA	NA
1	Pre-intervention	female	5.205764699	15:49:00	16:01:00	non-urgent	NA	NA	NA	NA	NA	NA	NA
1	Pre-intervention	male	0.564414488	15:53:00	16:05:00	non-urgent	NA	NA	NA	NA	NA	NA	NA
1	Pre-intervention	female	9.000493178	15:54:00	16:11:00	non-urgent	NA	NA	NA	NA	NA	NA	NA
1	Pre-intervention	male	0.961696531	14:33:00	16:16:00	non-urgent	NA	NA	NA	NA	NA	NA	NA
1	Pre-intervention	female	0.879500247	15:59:00	16:20:00	non-urgent	NA	NA	NA	NA	NA	NA	NA
1	Pre-intervention	female	0.816483095	15:36:00	16:31:00	non-urgent	NA	NA	NA	NA	NA	17:10:00	NA
1	Pre-intervention	female	1.783659379	16:42:00	16:48:00	non-urgent	NA	NA	NA	NA	NA	NA	NA
1	Pre-intervention	male	0.016439257	16:32:00	17:00:00	non-urgent	NA	NA	NA	NA	NA	NA	NA
1	Pre-intervention	male	3.024823278	17:04:00	17:02:00	non-urgent	NA	NA	NA	NA	NA	NA	NA
1	Pre-intervention	male	7.000383583	17:10:00	17:16:00	non-urgent	NA	NA	NA	NA	NA	NA	NA
1	Pre-intervention	female	2.624801359	17:15:00	17:17:00	non-urgent	NA	NA	NA	NA	NA	NA	NA
1	Pre-intervention	male	0.811003343	17:43:00	17:41:00	non-urgent	NA	NA	NA	NA	NA	NA	NA
1	Pre-intervention	male	1.786399255	17:50:00	17:47:00	non-urgent	NA	NA	NA	NA	NA	NA	NA
1	Pre-intervention	female	5.611266371	18:20:00	18:22:00	non-urgent	NA	NA	NA	NA	NA	NA	NA
1	Pre-intervention	male	0.813743219	18:31:00	18:29:00	non-urgent	NA	NA	NA	NA	NA	NA	NA
1	Pre-intervention	female	4.241328292	18:36:00	18:33:00	non-urgent	NA	NA	NA	NA	NA	NA	NA
1	Pre-intervention	female	2.205600307	NA	18:36:00	non-urgent	NA	NA	NA	NA	NA	NA	NA
1	Pre-intervention	male	0.816483095	16:44:00	18:39:00	non-urgent	NA	NA	NA	NA	NA	NA	NA
1	Pre-intervention	female	4.739985753	NA	18:43:00	priority	NA	NA	NA	NA	NA	NA	NA
1	Pre-intervention	female	4.208449778	NA	18:44:00	non-urgent	NA	NA	NA	NA	NA	NA	NA
1	Pre-intervention	female	2.830292071	NA	18:48:00	non-urgent	NA	NA	NA	NA	NA	NA	NA
1	Pre-intervention	male	4.386541728	NA	18:51:00	non-urgent	NA	NA	NA	NA	NA	NA	NA
1	Pre-intervention	female	2.08230588	18:45:00	18:54:00	non-urgent	NA	NA	NA	NA	NA	NA	NA
1	Pre-intervention	female	1.400076717	NA	19:47:00	non-urgent	NA	NA	NA	NA	NA	NA	NA
1	Pre-intervention	female	9.000493178	19:52:00	19:54:00	non-urgent	NA	NA	NA	NA	NA	NA	NA
1	Pre-intervention	female	2.000109595	19:59:00	20:00:00	non-urgent	NA	NA	NA	NA	NA	NA	NA
1	Pre-intervention	female	0.005479752	19:22:00	20:11:00	emergency	NA	NA	NA	NA	21:12:00	NA	NA
1	Pre-intervention	female	0.745246315	20:20:00	20:26:00	non-urgent	NA	NA	NA	NA	NA	NA	NA
1	Pre-intervention	female	1.074031454	NA	20:31:00	priority	NA	NA	NA	NA	NA	NA	NA
1	Pre-intervention	female	0.739766563	20:32:00	20:34:00	non-urgent	NA	NA	NA	NA	NA	NA	NA
1	Pre-intervention	female	0.904159132	20:07:00	20:40:00	priority	NA	NA	NA	NA	21:11:00	NA	NA
1	Pre-intervention	female	3.345388788	20:45:00	20:46:00	non-urgent	NA	NA	NA	NA	NA	NA	NA
1	Pre-intervention	male	3.805687983	21:15:00	21:23:00	emergency	NA	NA	NA	NA	22:09:00	NA	NA
1	Pre-intervention	male	2.778234424	21:30:00	21:39:00	non-urgent	NA	NA	NA	NA	NA	NA	NA
1	Pre-intervention	male	0.558934736	22:06:00	22:19:00	non-urgent	NA	NA	NA	NA	NA	NA	NA
1	Pre-intervention	female	0.575373993	22:22:00	22:27:00	non-urgent	NA	NA	NA	NA	NA	NA	NA
1	Pre-intervention	female	3.345388788	22:30:00	22:30:00	non-urgent	NA	NA	NA	NA	NA	NA	NA
1	Pre-intervention	female	1.276782289	22:32:00	22:36:00	non-urgent	NA	NA	NA	NA	NA	NA	NA
2	Pre-intervention	male	0.073976656	12:39:00	0:05:00	non-urgent	NA	NA	NA	NA	NA	NA	NA
2	Pre-intervention	male	2.156282536	NA	2:43:00	priority	NA	NA	NA	NA	3:20:00	NA	NA
2	Pre-intervention	female	3.578278262	7:15:00	7:20:00	non-urgent	NA	NA	NA	NA	NA	NA	NA
2	Pre-intervention	male	0.723327306	7:15:00	7:24:00	non-urgent	NA	NA	NA	NA	NA	NA	NA
2	Pre-intervention	female	8.00043838	7:40:00	7:43:00	non-urgent	NA	NA	NA	NA	NA	NA	NA
2	Pre-intervention	male	0.904159132	7:48:00	7:50:00	non-urgent	NA	NA	NA	NA	NA	9:15:00	NA
2	Pre-intervention	male	0.28494712	NA	8:22:00	non-urgent	NA	NA	NA	NA	NA	NA	NA
2	Pre-intervention	female	0.28494712	NA	8:26:00	non-urgent	NA	NA	NA	NA	NA	NA	NA
2	Pre-intervention	male	15.00082196	8:29:00	8:32:00	non-urgent	NA	NA	NA	NA	NA	NA	NA
2	Pre-intervention	male	4.00021919	8:32:00	8:55:00	non-urgent	NA	NA	NA	NA	NA	NA	NA
2	Pre-intervention	male	9.000493178	9:00:00	9:03:00	non-urgent	NA	NA	NA	NA	NA	NA	NA
2	Pre-intervention	female	1.019233931	9:02:00	9:08:00	non-urgent	NA	NA	NA	NA	NA	NA	NA
2	Pre-intervention	male	1.813798016	9:11:00	9:10:00	non-urgent	NA	NA	NA	NA	NA	NA	NA
2	Pre-intervention	female	1.726121979	9:20:00	9:15:00	non-urgent	NA	NA	NA	NA	NA	NA	NA
2	Pre-intervention	female	10.00054798	9:17:00	9:20:00	non-urgent	NA	NA	NA	NA	NA	NA	NA
2	Pre-intervention	female	8.208668968	9:20:00	9:22:00	non-urgent	NA	NA	NA	NA	NA	NA	NA
2	Pre-intervention	male	2.106964765	9:30:00	9:29:00	non-urgent	NA	NA	NA	NA	NA	NA	NA
2	Pre-intervention	male	1.000054798	9:38:00	9:42:00	non-urgent	NA	NA	NA	NA	NA	12:44:00	NA
2	Pre-intervention	male	5.452353554	NA	9:56:00	non-urgent	NA	NA	NA	NA	NA	NA	NA
2	Pre-intervention	male	2.26039783	10:01:00	10:00:00	non-urgent	NA	NA	NA	NA	NA	NA	NA
2	Pre-intervention	female	1.761740369	10:02:00	10:06:00	non-urgent	NA	NA	NA	NA	NA	NA	NA
2	Pre-intervention	female	4.419420242	10:08:00	10:09:00	non-urgent	NA	NA	NA	NA	NA	NA	NA
2	Pre-intervention	male	4.838621294	10:13:00	10:12:00	non-urgent	NA	NA	NA	NA	NA	NA	NA
2	Pre-intervention	female	0.369883281	10:11:00	10:16:00	non-urgent	NA	NA	NA	NA	NA	NA	NA
2	Pre-intervention	male	0.884979999	10:14:00	10:20:00	non-urgent	NA	NA	NA	NA	11:56:00	NA	NA
2	Pre-intervention	male	1.649405447	10:23:00	10:25:00	non-urgent	NA	NA	NA	NA	NA	NA	NA
2	Pre-intervention	female	6.000328785	10:28:00	10:32:00	priority	NA	NA	NA	NA	NA	NA	NA
2	Pre-intervention	female	2.731656529	10:13:00	10:39:00	non-urgent	NA	NA	NA	NA	14:34:00	NA	NA
2	Pre-intervention	male	2.435749904	10:37:00	10:43:00	non-urgent	NA	NA	NA	NA	NA	NA	NA
2	Pre-intervention	male	0.353444024	NA	11:02:00	non-urgent	NA	NA	NA	NA	NA	NA	NA
2	Pre-intervention	male	6.775713738	11:08:00	11:12:00	non-urgent	NA	NA	NA	NA	NA	NA	NA
2	Pre-intervention	female	6.498986246	11:15:00	11:17:00	non-urgent	NA	NA	NA	NA	NA	NA	NA
2	Pre-intervention	female	2.274097211	11:13:00	11:19:00	non-urgent	NA	NA	NA	NA	NA	NA	NA
2	Pre-intervention	male	3.000164393	11:01:00	11:21:00	non-urgent	NA	NA	NA	NA	14:50:00	NA	NA
2	Pre-intervention	male	0.008219628	11:27:00	11:29:00	priority	NA	NA	NA	NA	NA	NA	NA
2	Pre-intervention	female	10.13206203	11:29:00	11:31:00	non-urgent	NA	NA	NA	NA	NA	NA	NA
2	Pre-intervention	female	9.082689462	11:39:00	11:40:00	non-urgent	NA	NA	NA	NA	NA	NA	NA
2	Pre-intervention	female	4.00021919	11:40:00	11:45:00	non-urgent	NA	NA	NA	NA	NA	NA	NA
2	Pre-intervention	male	2.030248233	11:49:00	11:55:00	non-urgent	NA	NA	NA	NA	NA	NA	NA
2	Pre-intervention	female	2.043947614	12:02:00	12:06:00	non-urgent	NA	NA	NA	NA	NA	NA	NA
2	Pre-intervention	female	2.498767056	12:23:00	12:22:00	non-urgent	NA	NA	NA	NA	NA	NA	NA
2	Pre-intervention	male	0.073976656	23:45:00	12:23:00	priority	NA	NA	NA	NA	0:18:00	NA	NA
2	Pre-intervention	female	0.537015727	12:21:00	12:25:00	non-urgent	NA	NA	NA	NA	NA	NA	NA
2	Pre-intervention	female	13.06098964	12:39:00	12:38:00	non-urgent	NA	NA	NA	NA	NA	NA	NA
2	Pre-intervention	male	7.000383583	12:38:00	12:43:00	non-urgent	NA	NA	NA	NA	NA	NA	NA
2	Pre-intervention	male	1.734341608	12:44:00	12:48:00	non-urgent	NA	NA	NA	NA	NA	NA	NA
2	Pre-intervention	female	1.189106252	12:55:00	13:00:00	non-urgent	NA	NA	NA	NA	NA	NA	NA
2	Pre-intervention	male	10.21425832	13:02:00	13:03:00	non-urgent	NA	NA	NA	NA	NA	NA	NA
2	Pre-intervention	male	3.619376404	13:00:00	13:10:00	non-urgent	NA	NA	NA	NA	NA	NA	NA
2	Pre-intervention	female	1.805578388	13:04:00	13:14:00	non-urgent	NA	NA	NA	NA	NA	NA	NA
2	Pre-intervention	male	4.00021919	13:12:00	13:19:00	non-urgent	NA	NA	NA	NA	NA	NA	NA
2	Pre-intervention	male	3.013863773	13:18:00	13:25:00	non-urgent	NA	NA	NA	NA	15:02:00	NA	NA
2	Pre-intervention	male	1.780919502	13:21:00	13:27:00	non-urgent	NA	NA	NA	NA	NA	NA	NA
2	Pre-intervention	female	0.021919009	13:27:00	13:31:00	non-urgent	NA	NA	NA	NA	NA	NA	NA
2	Pre-intervention	male	1.312400679	13:30:00	13:35:00	non-urgent	NA	NA	NA	NA	NA	NA	NA
2	Pre-intervention	male	0.301386377	13:41:00	13:44:00	non-urgent	NA	NA	NA	NA	NA	NA	NA
2	Pre-intervention	male	0.8274426	13:51:00	13:57:00	non-urgent	NA	NA	NA	NA	NA	NA	NA
2	Pre-intervention	male	0.989095293	13:57:00	14:04:00	priority	NA	NA	NA	NA	NA	NA	NA
2	Pre-intervention	male	0.041098142	13:55:00	14:08:00	non-urgent	NA	NA	NA	NA	NA	NA	NA
2	Pre-intervention	female	12.08559373	NA	14:12:00	non-urgent	NA	NA	NA	NA	NA	NA	NA
2	Pre-intervention	male	5.350978136	14:10:00	14:14:00	non-urgent	NA	NA	NA	NA	NA	NA	NA
2	Pre-intervention	female	1.372677955	14:16:00	14:42:00	non-urgent	NA	NA	NA	NA	NA	NA	NA
2	Pre-intervention	male	1.104170092	14:45:00	14:47:00	non-urgent	NA	NA	NA	NA	NA	NA	NA
2	Pre-intervention	female	0.926078141	15:30:00	15:32:00	non-urgent	NA	NA	NA	NA	NA	NA	NA
2	Pre-intervention	female	0.528796098	NA	15:37:00	non-urgent	NA	NA	NA	NA	NA	NA	NA
2	Pre-intervention	female	2.041207737	15:33:00	15:42:00	non-urgent	NA	NA	NA	NA	NA	NA	NA
2	Pre-intervention	male	7.000383583	15:31:00	15:47:00	non-urgent	NA	NA	NA	NA	NA	NA	NA
2	Pre-intervention	male	0.005479752	15:40:00	15:52:00	non-urgent	NA	NA	NA	NA	NA	NA	NA
2	Pre-intervention	male	1.756260617	16:00:00	16:02:00	non-urgent	NA	NA	NA	NA	NA	NA	NA
2	Pre-intervention	female	4.583812812	16:11:00	16:08:00	non-urgent	NA	NA	NA	NA	NA	NA	NA
2	Pre-intervention	female	4.276946682	16:21:00	16:24:00	non-urgent	NA	NA	NA	NA	NA	NA	NA
2	Pre-intervention	male	0.531535975	16:26:00	16:27:00	non-urgent	NA	NA	NA	NA	NA	NA	NA
2	Pre-intervention	male	1.46857362	NA	16:45:00	non-urgent	NA	NA	NA	NA	NA	NA	NA
2	Pre-intervention	male	0.893199627	17:21:00	17:25:00	non-urgent	NA	NA	NA	NA	NA	NA	NA
2	Pre-intervention	male	5.230423585	17:57:00	17:59:00	non-urgent	NA	NA	NA	NA	NA	19:09:00	NA
2	Pre-intervention	female	6.770233985	18:47:00	18:50:00	non-urgent	NA	NA	NA	NA	NA	NA	NA
2	Pre-intervention	female	6.252397392	18:55:00	18:57:00	non-urgent	NA	NA	NA	NA	NA	NA	NA
2	Pre-intervention	male	4.00021919	19:18:00	19:22:00	non-urgent	NA	NA	NA	NA	NA	NA	NA
2	Pre-intervention	female	0	19:28:00	19:33:00	non-urgent	NA	NA	NA	NA	NA	NA	19:10:00
2	Pre-intervention	male	3.457723711	NA	20:14:00	non-urgent	NA	NA	NA	NA	NA	NA	NA
2	Pre-intervention	female	1.643925695	21:11:00	21:18:00	non-urgent	NA	NA	NA	NA	NA	NA	NA
2	Pre-intervention	male	5.052331635	NA	21:24:00	non-urgent	NA	NA	NA	NA	NA	NA	NA
2	Pre-intervention	female	0.008219628	21:01:00	21:44:00	priority	NA	NA	NA	NA	NA	NA	NA
2	Pre-intervention	female	8.003178256	NA	22:18:00	non-urgent	NA	NA	NA	NA	NA	NA	NA
2	Pre-intervention	male	0.772645076	NA	22:46:00	priority	NA	NA	NA	NA	22:00:00	NA	NA
2	Pre-intervention	male	0.904159132	23:17:00	23:21:00	non-urgent	NA	NA	NA	NA	NA	NA	NA
2	Pre-intervention	male	0.104115294	23:22:00	23:27:00	non-urgent	NA	NA	NA	NA	1:00:00	NA	NA
2	Pre-intervention	male	3.367307798	NA	NA	non-urgent	NA	NA	NA	NA	22:20:00	NA	NA
3	Pre-intervention	male	1.000054798	7:51:00	7:56:00	non-urgent	NA	NA	NA	NA	NA	NA	NA
3	Pre-intervention	male	2.019288728	NA	8:23:00	non-urgent	NA	NA	NA	NA	NA	NA	NA
3	Pre-intervention	male	0.923338265	NA	8:31:00	non-urgent	NA	NA	NA	NA	NA	NA	NA
3	Pre-intervention	male	2.586443093	8:08:00	8:33:00	non-urgent	NA	NA	NA	NA	NA	NA	NA
3	Pre-intervention	female	0.238369226	8:38:00	8:38:00	non-urgent	NA	NA	NA	NA	NA	NA	NA
3	Pre-intervention	male	4.548194422	8:56:00	9:00:00	non-urgent	NA	NA	NA	NA	NA	NA	NA
3	Pre-intervention	male	1.980930462	8:46:00	9:12:00	non-urgent	NA	NA	NA	NA	NA	NA	NA
3	Pre-intervention	female	1.032933311	8:12:00	9:18:00	non-urgent	NA	NA	NA	NA	NA	9:49:00	NA
3	Pre-intervention	female	2.000109595	9:12:00	9:22:00	non-urgent	NA	NA	NA	NA	NA	NA	NA
3	Pre-intervention	male	9.134747109	NA	9:23:00	non-urgent	NA	NA	NA	NA	NA	NA	NA
3	Pre-intervention	male	0.334264891	9:18:00	9:25:00	non-urgent	NA	NA	NA	NA	NA	10:31:00	NA
3	Pre-intervention	female	8.088114417	NA	9:38:00	non-urgent	NA	NA	NA	NA	NA	10:57:00	NA
3	Pre-intervention	male	7.000383583	9:40:00	9:43:00	non-urgent	NA	NA	NA	NA	NA	NA	NA
3	Pre-intervention	male	1.1836265	8:30:00	9:46:00	non-urgent	NA	NA	NA	NA	10:20:00	10:25:00	NA
3	Pre-intervention	female	0.158912817	9:30:00	9:49:00	non-urgent	NA	NA	NA	NA	NA	NA	NA
3	Pre-intervention	female	0.542495479	9:49:00	9:52:00	non-urgent	NA	NA	NA	NA	NA	NA	NA
3	Pre-intervention	female	1.408296345	9:54:00	9:56:00	non-urgent	NA	NA	NA	NA	11:28:00	NA	NA
3	Pre-intervention	female	1.906953806	9:56:00	10:04:00	non-urgent	NA	NA	NA	NA	NA	NA	NA
3	Pre-intervention	female	4.75642501	9:57:00	10:07:00	non-urgent	NA	NA	NA	NA	NA	NA	NA
3	Pre-intervention	male	2.457668913	9:38:00	10:14:00	non-urgent	NA	NA	NA	NA	NA	NA	NA
3	Pre-intervention	male	1.019233931	10:10:00	10:16:00	non-urgent	NA	NA	NA	NA	NA	NA	NA
3	Pre-intervention	female	2.211080059	NA	10:17:00	non-urgent	NA	NA	NA	NA	NA	NA	NA
3	Pre-intervention	male	0.589073374	10:04:00	10:21:00	non-urgent	NA	NA	NA	NA	NA	NA	NA
3	Pre-intervention	male	8.871718998	10:20:00	10:21:00	non-urgent	NA	NA	NA	NA	NA	NA	NA
3	Pre-intervention	male	2.304235849	10:05:00	10:23:00	non-urgent	NA	NA	NA	NA	NA	NA	NA
3	Pre-intervention	male	0.961696531	10:11:00	10:27:00	non-urgent	NA	NA	NA	NA	NA	NA	NA
3	Pre-intervention	male	0.041098142	10:17:00	10:34:00	non-urgent	NA	NA	NA	NA	NA	NA	NA
3	Pre-intervention	female	0.684969039	NA	10:37:00	non-urgent	NA	NA	NA	NA	NA	NA	NA
3	Pre-intervention	female	1.317880432	8:32:00	10:40:00	non-urgent	NA	NA	NA	NA	NA	NA	NA
3	Pre-intervention	female	0.501397337	10:40:00	10:42:00	non-urgent	NA	NA	NA	NA	12:42:00	NA	NA
3	Pre-intervention	female	0.517836594	10:44:00	10:52:00	non-urgent	NA	NA	NA	NA	NA	NA	NA
3	Pre-intervention	female	15.00082196	10:47:00	10:56:00	non-urgent	NA	NA	NA	NA	NA	NA	NA
3	Pre-intervention	male	4.23584854	10:53:00	11:00:00	non-urgent	NA	NA	NA	NA	NA	NA	NA
3	Pre-intervention	male	0.835662228	10:52:00	11:04:00	non-urgent	NA	NA	NA	NA	NA	NA	NA
3	Pre-intervention	female	0.512356841	10:31:00	11:10:00	non-urgent	NA	NA	NA	NA	NA	NA	NA
3	Pre-intervention	female	10.00054798	10:57:00	11:20:00	non-urgent	NA	NA	NA	NA	NA	NA	NA
3	Pre-intervention	male	0.084936161	10:59:00	11:22:00	non-urgent	NA	NA	NA	NA	NA	NA	NA
3	Pre-intervention	female	0.490437832	11:01:00	11:25:00	non-urgent	NA	NA	NA	NA	NA	NA	NA
3	Pre-intervention	male	0.93429777	NA	11:30:00	non-urgent	NA	NA	NA	NA	NA	NA	NA
3	Pre-intervention	male	0.816483095	11:10:00	11:32:00	non-urgent	NA	NA	NA	NA	NA	NA	NA
3	Pre-intervention	female	1.079511206	NA	11:36:00	non-urgent	NA	NA	NA	NA	NA	NA	NA
3	Pre-intervention	female	0.772645076	NA	11:39:00	non-urgent	NA	NA	NA	NA	NA	NA	NA
3	Pre-intervention	male	1.186366376	11:21:00	11:39:00	non-urgent	NA	NA	NA	NA	NA	NA	NA
3	Pre-intervention	male	0.128774179	11:07:00	11:44:00	non-urgent	NA	NA	NA	NA	NA	NA	NA
3	Pre-intervention	female	8.005918133	11:05:00	11:45:00	priority	NA	NA	NA	NA	NA	NA	NA
3	Pre-intervention	male	0.980875664	11:44:00	11:48:00	priority	NA	NA	NA	NA	NA	NA	NA
3	Pre-intervention	male	0.273987616	11:35:00	11:52:00	non-urgent	NA	NA	NA	NA	NA	NA	NA
3	Pre-intervention	male	2.241218697	11:29:00	12:03:00	non-urgent	NA	NA	NA	NA	NA	NA	NA
3	Pre-intervention	male	0.616472135	11:48:00	12:07:00	non-urgent	NA	NA	NA	NA	NA	NA	NA
3	Pre-intervention	male	2.605622226	11:03:00	12:12:00	non-urgent	NA	NA	NA	NA	NA	NA	NA
3	Pre-intervention	male	1.101430215	12:04:00	12:16:00	non-urgent	NA	NA	NA	NA	NA	15:12:00	NA
3	Pre-intervention	male	1.202805633	NA	12:19:00	non-urgent	NA	NA	NA	NA	NA	NA	NA
3	Pre-intervention	female	2.950846622	11:23:00	12:19:00	non-urgent	NA	NA	NA	NA	NA	NA	NA
3	Pre-intervention	female	5.235903337	11:58:00	12:25:00	non-urgent	NA	NA	NA	NA	NA	NA	NA
3	Pre-intervention	male	1.479533125	12:18:00	12:28:00	non-urgent	NA	NA	NA	NA	NA	14:49:00	NA
3	Pre-intervention	female	0.145213436	12:25:00	12:32:00	non-urgent	NA	NA	NA	NA	NA	NA	NA
3	Pre-intervention	male	0.315085758	11:04:00	12:38:00	non-urgent	NA	NA	NA	NA	NA	NA	NA
3	Pre-intervention	male	1.819277769	12:06:00	12:43:00	non-urgent	NA	NA	NA	NA	15:08:00	NA	NA
3	Pre-intervention	female	0.671269659	12:48:00	12:51:00	non-urgent	NA	NA	NA	NA	NA	NA	NA
3	Pre-intervention	male	4.00021919	12:52:00	12:57:00	non-urgent	NA	NA	NA	NA	NA	NA	NA
3	Pre-intervention	female	0.811003343	12:55:00	13:00:00	non-urgent	NA	NA	NA	NA	NA	NA	13:59:00
3	Pre-intervention	male	4.00021919	13:00:00	13:06:00	non-urgent	NA	NA	NA	NA	NA	NA	NA
3	Pre-intervention	male	1.00553455	13:11:00	13:14:00	non-urgent	NA	NA	NA	NA	NA	15:16:00	NA
3	Pre-intervention	female	5.531809962	13:17:00	13:20:00	non-urgent	NA	NA	NA	NA	NA	NA	NA
3	Pre-intervention	male	2.907008603	13:12:00	13:26:00	non-urgent	NA	NA	NA	NA	NA	NA	NA
3	Pre-intervention	male	0.821962847	13:30:00	13:31:00	non-urgent	NA	NA	NA	NA	NA	NA	NA
3	Pre-intervention	male	5.608526495	NA	13:36:00	non-urgent	NA	NA	NA	NA	NA	NA	NA
3	Pre-intervention	male	1.21924489	13:32:00	13:39:00	non-urgent	NA	NA	NA	NA	NA	NA	NA
3	Pre-intervention	female	6.000328785	8:46:00	13:44:00	priority	NA	NA	NA	NA	13:58:00	NA	NA
3	Pre-intervention	male	3.142637953	13:46:00	13:51:00	non-urgent	NA	NA	NA	NA	NA	NA	NA
3	Pre-intervention	male	0.616472135	8:59:00	13:53:00	priority	NA	NA	NA	NA	NA	10:07:00	NA
3	Pre-intervention	female	2.164502165	13:50:00	13:58:00	non-urgent	NA	NA	NA	NA	16:38:00	16:41:00	NA
3	Pre-intervention	male	0.123294427	14:03:00	14:05:00	non-urgent	NA	NA	NA	NA	NA	NA	NA
3	Pre-intervention	female	0.123294427	14:01:00	14:09:00	non-urgent	NA	NA	NA	NA	NA	NA	NA
3	Pre-intervention	male	1.649405447	NA	14:12:00	non-urgent	NA	NA	NA	NA	NA	NA	NA
3	Pre-intervention	female	0.926078141	NA	14:19:00	non-urgent	NA	NA	NA	NA	NA	NA	NA
3	Pre-intervention	male	2.660419749	NA	14:22:00	non-urgent	NA	NA	NA	NA	NA	NA	NA
3	Pre-intervention	female	1.350758946	14:23:00	14:29:00	non-urgent	NA	NA	NA	NA	NA	NA	NA
3	Pre-intervention	male	0.317825634	14:27:00	14:35:00	non-urgent	NA	NA	NA	NA	NA	15:55:00	NA
3	Pre-intervention	male	0.654830402	14:37:00	14:41:00	non-urgent	NA	NA	NA	NA	NA	NA	NA
3	Pre-intervention	female	0.687708916	14:47:00	14:46:00	non-urgent	NA	NA	NA	NA	NA	NA	NA
3	Pre-intervention	female	0.816483095	14:50:00	14:49:00	priority	NA	NA	NA	NA	NA	NA	NA
3	Pre-intervention	female	3.000164393	15:14:00	15:19:00	non-urgent	NA	NA	NA	NA	NA	NA	NA
3	Pre-intervention	male	1.38363746	15:21:00	15:21:00	non-urgent	NA	NA	NA	NA	NA	17:02:00	NA
3	Pre-intervention	female	0.353444024	15:28:00	15:32:00	non-urgent	NA	NA	NA	NA	NA	NA	NA
3	Pre-intervention	female	1.095950463	15:26:00	15:49:00	non-urgent	NA	NA	NA	NA	NA	NA	NA
3	Pre-intervention	female	0.147953313	15:45:00	15:52:00	non-urgent	NA	NA	NA	NA	NA	NA	NA
3	Pre-intervention	male	0.709627925	NA	15:57:00	non-urgent	NA	NA	NA	NA	NA	NA	NA
3	Pre-intervention	male	1.887774673	16:16:00	16:22:00	non-urgent	NA	NA	NA	NA	NA	NA	NA
3	Pre-intervention	female	0.690448792	16:24:00	16:28:00	non-urgent	NA	NA	NA	NA	NA	NA	NA
3	Pre-intervention	female	0.654830402	17:06:00	17:03:00	non-urgent	NA	NA	NA	NA	NA	NA	NA
3	Pre-intervention	female	1.756260617	16:34:00	17:33:16	non-urgent	NA	NA	NA	NA	NA	NA	NA
3	Pre-intervention	female	6.15376185	NA	17:48:00	non-urgent	NA	NA	NA	NA	NA	NA	NA
3	Pre-intervention	male	5.000273988	18:14:00	18:15:00	non-urgent	NA	NA	NA	NA	NA	NA	NA
3	Pre-intervention	male	0.471258699	18:02:00	18:32:00	priority	NA	NA	NA	NA	NA	NA	NA
3	Pre-intervention	female	3.202915228	18:57:00	19:00:00	non-urgent	NA	NA	NA	NA	NA	NA	NA
3	Pre-intervention	male	7.000383583	NA	19:22:00	non-urgent	NA	NA	NA	NA	NA	NA	NA
3	Pre-intervention	female	1.449394487	NA	19:49:00	non-urgent	NA	NA	NA	NA	NA	NA	NA
3	Pre-intervention	female	0.054797523	19:53:00	19:57:00	non-urgent	NA	NA	NA	NA	NA	NA	NA
3	Pre-intervention	female	0.002739876	20:57:00	21:16:00	priority	NA	NA	NA	NA	21:40:00	NA	21:25:00
3	Pre-intervention	female	0.090415913	21:37:00	22:24:00	non-urgent	NA	NA	NA	NA	NA	NA	NA
3	Pre-intervention	male	26.11923941	NA	22:33:00	non-urgent	NA	NA	NA	NA	NA	NA	NA
3	Pre-intervention	female	0.27124774	22:49:00	22:53:00	non-urgent	NA	NA	NA	NA	NA	NA	NA
4	Pre-intervention	male	1.29048167	NA	6:51:00	non-urgent	NA	NA	NA	NA	NA	7:28:00	NA
4	Pre-intervention	female	0.93429777	8:11:00	8:14:00	non-urgent	NA	NA	NA	NA	NA	10:38:00	NA
4	Pre-intervention	male	6.219518878	8:23:00	8:21:00	non-urgent	NA	NA	NA	NA	NA	NA	NA
4	Pre-intervention	female	0.871280618	8:21:00	8:24:00	non-urgent	NA	NA	NA	NA	NA	NA	NA
4	Pre-intervention	female	3.139898077	8:31:00	8:29:00	non-urgent	NA	NA	NA	NA	NA	NA	NA
4	Pre-intervention	female	1.306920927	8:36:00	8:43:00	non-urgent	NA	NA	NA	NA	NA	NA	NA
4	Pre-intervention	male	1.306920927	8:39:00	8:47:00	non-urgent	NA	NA	NA	NA	NA	NA	NA
4	Pre-intervention	male	12.61438983	8:53:00	8:55:00	non-urgent	NA	NA	NA	NA	NA	NA	NA
4	Pre-intervention	male	1.249383528	8:59:00	8:59:00	non-urgent	NA	NA	NA	NA	NA	NA	NA
4	Pre-intervention	female	0.052057647	9:01:00	9:04:00	non-urgent	NA	NA	NA	NA	9:51:00	12:25:00	NA
4	Pre-intervention	female	2.180941421	9:10:00	9:08:00	non-urgent	NA	NA	NA	NA	NA	NA	NA
4	Pre-intervention	female	4.468738013	NA	9:19:00	non-urgent	NA	NA	NA	NA	NA	NA	NA
4	Pre-intervention	male	0.197271083	NA	9:24:00	non-urgent	NA	NA	NA	NA	NA	NA	NA
4	Pre-intervention	female	3.213874733	NA	9:25:00	priority	NA	NA	NA	NA	NA	NA	NA
4	Pre-intervention	male	0.337004767	9:27:00	9:30:00	non-urgent	NA	NA	NA	NA	NA	NA	NA
4	Pre-intervention	male	2.942626993	9:30:00	9:35:00	non-urgent	NA	NA	NA	NA	NA	NA	NA
4	Pre-intervention	male	0.164392569	9:57:00	10:01:00	non-urgent	NA	NA	NA	NA	NA	NA	NA
4	Pre-intervention	female	0.594553126	9:59:00	10:05:00	non-urgent	NA	NA	NA	NA	NA	NA	NA
4	Pre-intervention	male	15.00082196	10:00:00	10:07:00	non-urgent	NA	NA	NA	NA	NA	NA	NA
4	Pre-intervention	female	3.000164393	10:05:00	10:09:00	non-urgent	NA	NA	NA	NA	NA	NA	NA
4	Pre-intervention	female	1.890514549	10:14:00	10:15:00	non-urgent	NA	NA	NA	NA	NA	NA	NA
4	Pre-intervention	female	12.00065757	10:09:00	10:19:00	non-urgent	NA	NA	NA	NA	NA	NA	NA
4	Pre-intervention	male	1.131568853	NA	10:23:00	non-urgent	NA	NA	NA	NA	NA	NA	NA
4	Pre-intervention	male	3.660474547	10:19:00	10:26:00	non-urgent	NA	NA	NA	NA	NA	NA	NA
4	Pre-intervention	female	2.726176777	10:23:00	10:34:00	non-urgent	NA	NA	NA	NA	NA	NA	NA
4	Pre-intervention	female	4.03583758	NA	10:39:00	non-urgent	NA	NA	NA	NA	NA	NA	NA
4	Pre-intervention	male	9.992328347	10:48:00	10:46:00	non-urgent	NA	NA	NA	NA	NA	NA	NA
4	Pre-intervention	male	11.37322593	9:47:00	10:51:00	non-urgent	NA	NA	NA	NA	NA	NA	NA
4	Pre-intervention	female	2.049427366	10:49:00	10:54:00	non-urgent	NA	NA	NA	NA	NA	NA	NA
4	Pre-intervention	male	3.000164393	10:57:00	11:00:00	non-urgent	NA	NA	NA	NA	NA	NA	NA
4	Pre-intervention	male	7.025042468	11:02:00	11:03:00	non-urgent	NA	NA	NA	NA	NA	NA	NA
4	Pre-intervention	female	1.008274426	11:01:00	11:05:00	non-urgent	NA	NA	NA	NA	NA	NA	NA
4	Pre-intervention	male	1.723382103	NA	11:08:00	non-urgent	NA	NA	NA	NA	NA	NA	NA
4	Pre-intervention	male	0.210970464	11:11:00	11:11:00	non-urgent	NA	NA	NA	NA	NA	NA	NA
4	Pre-intervention	female	6.000328785	11:09:00	11:11:00	non-urgent	NA	NA	NA	NA	NA	NA	NA
4	Pre-intervention	male	2.000109595	11:15:00	11:21:00	non-urgent	NA	NA	NA	NA	NA	NA	NA
4	Pre-intervention	female	0.893199627	11:18:00	11:23:00	non-urgent	NA	NA	NA	NA	17:28:00	NA	NA
4	Pre-intervention	female	0.906899008	11:22:00	11:31:00	non-urgent	NA	NA	NA	NA	NA	NA	NA
4	Pre-intervention	male	4.786563647	11:22:00	11:35:00	non-urgent	NA	NA	NA	NA	NA	NA	NA
4	Pre-intervention	female	6.3318538	NA	11:38:00	non-urgent	NA	NA	NA	NA	NA	NA	NA
4	Pre-intervention	male	5.449613677	11:36:00	11:41:00	non-urgent	NA	NA	NA	NA	NA	NA	NA
4	Pre-intervention	female	0.145213436	11:40:00	11:43:00	non-urgent	NA	NA	NA	NA	NA	NA	NA
4	Pre-intervention	female	1.452134364	11:45:00	11:52:00	non-urgent	NA	NA	NA	NA	NA	NA	NA
4	Pre-intervention	male	3.449504082	11:38:00	11:55:00	non-urgent	NA	NA	NA	NA	NA	NA	NA
4	Pre-intervention	male	1.019233931	11:57:00	12:00:00	non-urgent	NA	NA	NA	NA	NA	13:33:00	NA
4	Pre-intervention	male	0.613732259	11:55:00	12:08:00	non-urgent	NA	NA	NA	NA	NA	NA	NA
4	Pre-intervention	female	0.263028111	12:05:00	12:13:00	non-urgent	NA	NA	NA	NA	NA	NA	NA
4	Pre-intervention	male	4.309825196	12:07:00	12:26:00	non-urgent	NA	NA	NA	NA	NA	NA	NA
4	Pre-intervention	female	2.961806126	NA	12:33:00	non-urgent	NA	NA	NA	NA	NA	NA	NA
4	Pre-intervention	male	0.169872322	12:22:00	12:34:00	non-urgent	NA	NA	NA	NA	NA	NA	NA
4	Pre-intervention	female	0.545235355	12:35:00	12:43:00	emergency	NA	NA	NA	NA	NA	NA	12:57:00
4	Pre-intervention	female	12.00065757	12:40:00	12:48:00	non-urgent	NA	NA	NA	NA	NA	NA	NA
4	Pre-intervention	male	9.24160228	12:48:00	12:50:00	non-urgent	NA	NA	NA	NA	NA	NA	NA
4	Pre-intervention	female	2.726176777	13:05:00	13:11:00	non-urgent	NA	NA	NA	NA	NA	NA	NA
4	Pre-intervention	male	2.586443093	13:30:00	13:18:00	non-urgent	NA	NA	NA	NA	NA	NA	NA
4	Pre-intervention	female	1.706942846	13:18:00	13:22:00	non-urgent	NA	NA	NA	NA	20:35:00	14:29:00	NA
4	Pre-intervention	male	2.000109595	13:20:00	13:27:00	non-urgent	NA	NA	NA	NA	NA	NA	NA
4	Pre-intervention	female	0.830182476	NA	13:45:00	non-urgent	NA	NA	NA	NA	NA	NA	NA
4	Pre-intervention	female	3.000164393	13:47:00	13:50:00	non-urgent	NA	NA	NA	NA	NA	NA	NA
4	Pre-intervention	female	2.076826127	14:00:00	14:06:00	non-urgent	NA	NA	NA	NA	NA	NA	NA
4	Pre-intervention	female	2.076826127	13:58:00	14:10:00	non-urgent	NA	NA	NA	NA	NA	NA	NA
4	Pre-intervention	male	0.506877089	14:02:00	14:13:00	non-urgent	NA	NA	NA	NA	NA	NA	NA
4	Pre-intervention	male	0.660310154	14:10:00	14:17:00	non-urgent	NA	NA	NA	NA	NA	NA	NA
4	Pre-intervention	male	3.512521234	14:36:00	14:40:00	non-urgent	NA	NA	NA	NA	16:58:00	NA	NA
4	Pre-intervention	female	12.00065757	14:31:00	14:49:00	non-urgent	NA	NA	NA	NA	NA	NA	NA
4	Pre-intervention	male	0.690448792	14:39:00	14:50:00	non-urgent	NA	NA	NA	NA	NA	17:13:00	NA
4	Pre-intervention	male	2.443969533	14:44:00	14:59:00	non-urgent	NA	NA	NA	NA	NA	NA	NA
4	Pre-intervention	female	3.019343526	14:57:00	15:04:00	non-urgent	NA	NA	NA	NA	NA	NA	NA
4	Pre-intervention	male	1.257603156	15:03:00	15:08:00	non-urgent	NA	NA	NA	NA	NA	NA	NA
4	Pre-intervention	male	1.997369719	15:02:00	15:13:00	non-urgent	NA	NA	NA	NA	NA	NA	NA
4	Pre-intervention	male	4.419420242	15:31:00	15:28:00	non-urgent	NA	NA	NA	NA	NA	NA	NA
4	Pre-intervention	male	1.260343032	15:42:00	15:50:00	non-urgent	NA	NA	NA	NA	20:30:00	NA	NA
4	Pre-intervention	female	5.994849033	15:48:00	15:54:00	non-urgent	NA	NA	NA	NA	NA	NA	NA
4	Pre-intervention	male	2.95906625	15:46:00	15:56:00	non-urgent	NA	NA	NA	NA	NA	NA	NA
4	Pre-intervention	male	4.252287797	16:00:00	16:05:00	non-urgent	NA	NA	NA	NA	NA	NA	NA
4	Pre-intervention	male	1.372677955	16:09:00	16:10:00	non-urgent	NA	NA	NA	NA	NA	NA	NA
4	Pre-intervention	female	0.246588854	NA	16:22:00	non-urgent	NA	NA	NA	NA	NA	NA	NA
4	Pre-intervention	female	0.002739876	16:24:00	16:26:00	emergency	NA	NA	NA	NA	NA	16:03:00	15:38:00
4	Pre-intervention	male	4.465998137	16:43:00	16:50:00	non-urgent	NA	NA	NA	NA	NA	NA	NA
4	Pre-intervention	female	7.874404077	16:42:00	16:52:00	non-urgent	NA	NA	NA	NA	NA	NA	NA
4	Pre-intervention	male	5.485232068	14:04:00	17:04:00	non-urgent	NA	NA	NA	NA	NA	NA	NA
4	Pre-intervention	male	5.496191572	14:27:00	17:12:00	non-urgent	NA	NA	NA	NA	NA	NA	NA
4	Pre-intervention	female	3.813907611	17:24:00	17:33:00	non-urgent	NA	NA	NA	NA	NA	NA	NA
4	Pre-intervention	male	4.055016713	17:34:00	17:38:00	non-urgent	NA	NA	NA	NA	NA	NA	NA
4	Pre-intervention	female	0.227409721	17:37:00	17:42:00	non-urgent	NA	NA	NA	NA	NA	NA	NA
4	Pre-intervention	male	4.438599375	17:49:00	17:51:00	non-urgent	NA	NA	NA	NA	NA	NA	NA
4	Pre-intervention	female	6.096224451	NA	17:54:00	non-urgent	NA	NA	NA	NA	NA	NA	NA
4	Pre-intervention	female	0.323305387	17:59:00	18:03:00	non-urgent	NA	NA	NA	NA	NA	NA	NA
4	Pre-intervention	female	2.287796592	18:09:00	18:11:00	non-urgent	NA	NA	NA	NA	NA	NA	NA
4	Pre-intervention	male	3.772809469	NA	18:14:00	non-urgent	NA	NA	NA	NA	NA	NA	NA
4	Pre-intervention	female	0.879500247	16:13:00	18:27:00	priority	NA	NA	NA	NA	NA	18:40:00	NA
4	Pre-intervention	female	6.123623212	NA	18:28:00	non-urgent	NA	NA	NA	NA	NA	NA	NA
4	Pre-intervention	female	1.682283961	NA	18:33:00	non-urgent	NA	NA	NA	NA	NA	NA	NA
4	Pre-intervention	female	5.000273988	18:45:00	18:49:00	non-urgent	NA	NA	NA	NA	NA	NA	NA
4	Pre-intervention	male	9.000493178	18:48:00	18:53:00	non-urgent	NA	NA	NA	NA	NA	NA	NA
4	Pre-intervention	male	5.167406433	17:17:00	19:00:00	priority	NA	NA	NA	NA	NA	19:20:00	NA
4	Pre-intervention	female	0.101375418	19:00:00	19:05:00	non-urgent	NA	NA	NA	NA	NA	NA	NA
4	Pre-intervention	female	0.824702723	19:07:00	19:16:00	non-urgent	NA	NA	NA	NA	NA	NA	NA
4	Pre-intervention	female	3.156337334	NA	19:33:00	non-urgent	NA	NA	NA	NA	NA	NA	NA
4	Pre-intervention	female	6.677078196	19:39:00	19:42:00	non-urgent	NA	NA	NA	NA	NA	NA	NA
4	Pre-intervention	male	1.835717026	19:46:00	19:50:00	non-urgent	NA	NA	NA	NA	NA	NA	NA
4	Pre-intervention	male	1.084990958	NA	20:42:00	priority	NA	NA	NA	NA	21:20:00	NA	NA
4	Pre-intervention	male	0.208230588	18:51:00	21:00:00	non-urgent	NA	NA	NA	NA	21:22:00	NA	NA
4	Pre-intervention	female	2.422050523	NA	21:09:00	priority	NA	NA	NA	NA	21:33:00	NA	NA
4	Pre-intervention	female	1.934352567	NA	21:32:00	non-urgent	NA	NA	NA	NA	NA	NA	NA
4	Pre-intervention	male	3.742670831	19:59:00	22:34:00	non-urgent	NA	NA	NA	NA	NA	NA	NA
4	Pre-intervention	female	0.956216779	22:58:00	23:02:00	non-urgent	NA	NA	NA	NA	NA	NA	NA
4	Pre-intervention	male	5.956490767	23:17:00	23:51:00	priority	NA	NA	NA	NA	0:16:00	NA	NA
5	Pre-intervention	male	0.424680804	NA	01:01:00	non-urgent	NA	NA	NA	NA	NA	NA	NA
5	Pre-intervention	male	0.30686613	2:47:00	02:50:00	non-urgent	NA	NA	NA	NA	NA	NA	NA
5	Pre-intervention	male	9.592306428	8:08:00	08:10:00	non-urgent	NA	NA	NA	NA	NA	NA	NA
5	Pre-intervention	male	1.657625075	8:19:00	08:17:00	non-urgent	NA	NA	NA	NA	9:01:00	NA	NA
5	Pre-intervention	male	0.232889473	8:21:00	08:22:00	non-urgent	NA	NA	NA	NA	NA	NA	NA
5	Pre-intervention	female	8.00043838	8:28:00	08:30:00	non-urgent	NA	NA	NA	NA	NA	NA	NA
5	Pre-intervention	female	3.753630336	8:12:00	08:35:00	non-urgent	NA	NA	NA	NA	NA	NA	NA
5	Pre-intervention	female	5.000273988	8:41:00	08:45:00	non-urgent	NA	NA	NA	NA	NA	NA	NA
5	Pre-intervention	female	1.178146748	8:43:00	08:48:00	non-urgent	NA	NA	NA	NA	NA	9:36:00	NA
5	Pre-intervention	female	0.312345882	8:20:00	08:53:00	non-urgent	NA	NA	NA	NA	NA	NA	NA
5	Pre-intervention	male	0.542495479	8:46:00	09:04:00	non-urgent	NA	NA	NA	NA	NA	NA	NA
5	Pre-intervention	male	3.000164393	8:50:00	09:07:00	non-urgent	NA	NA	NA	NA	12:38:00	NA	NA
5	Pre-intervention	male	9.000493178	8:55:00	09:10:00	non-urgent	NA	NA	NA	NA	NA	NA	NA
5	Pre-intervention	male	2.591922845	8:08:00	09:13:00	non-urgent	NA	NA	NA	NA	10:00:00	NA	NA
5	Pre-intervention	female	1.084990958	8:44:00	09:16:00	non-urgent	NA	NA	NA	NA	NA	NA	NA
5	Pre-intervention	female	1.778179626	9:01:00	09:19:00	non-urgent	NA	NA	NA	NA	NA	NA	NA
5	Pre-intervention	female	1.802838512	9:17:00	09:25:00	non-urgent	NA	NA	NA	NA	NA	NA	NA
5	Pre-intervention	female	0.016439257	9:24:00	09:31:00	non-urgent	NA	NA	NA	NA	10:31:00	NA	NA
5	Pre-intervention	male	2.191900926	8:28:00	09:34:00	non-urgent	NA	NA	NA	NA	NA	NA	NA
5	Pre-intervention	female	1.287741794	NA	09:36:00	non-urgent	NA	NA	NA	NA	NA	NA	NA
5	Pre-intervention	male	0.386322538	NA	09:45:00	non-urgent	NA	NA	NA	NA	NA	NA	NA
5	Pre-intervention	female	4.00021919	9:27:00	09:46:00	non-urgent	NA	NA	NA	NA	NA	NA	NA
5	Pre-intervention	male	1.309660803	9:30:00	09:50:00	non-urgent	NA	NA	NA	NA	NA	NA	NA
5	Pre-intervention	male	0.613732259	9:32:00	09:55:00	non-urgent	NA	NA	NA	NA	NA	NA	NA
5	Pre-intervention	female	1.074031454	9:35:00	09:58:00	non-urgent	NA	NA	NA	NA	NA	NA	NA
5	Pre-intervention	male	4.153652255	9:37:00	10:03:00	non-urgent	NA	NA	NA	NA	NA	NA	NA
5	Pre-intervention	male	3.589237766	9:42:00	10:06:00	non-urgent	NA	NA	NA	NA	NA	NA	NA
5	Pre-intervention	female	7.000383583	10:02:00	10:08:00	non-urgent	NA	NA	NA	NA	NA	NA	NA
5	Pre-intervention	male	3.093320182	9:56:00	10:12:00	non-urgent	NA	NA	NA	NA	NA	NA	NA
5	Pre-intervention	male	1.063071949	10:11:00	10:16:00	non-urgent	NA	NA	NA	NA	NA	NA	NA
5	Pre-intervention	female	0.638391145	10:19:00	10:26:00	non-urgent	NA	NA	NA	NA	NA	11:35:00	NA
5	Pre-intervention	female	0.832922352	10:23:00	10:33:00	non-urgent	NA	NA	NA	NA	NA	NA	NA
5	Pre-intervention	male	4.00021919	10:41:00	10:43:00	non-urgent	NA	NA	NA	NA	NA	NA	NA
5	Pre-intervention	female	3.000164393	10:43:00	10:50:00	non-urgent	NA	NA	NA	NA	NA	NA	NA
5	Pre-intervention	male	2.58096334	11:00:00	10:58:00	non-urgent	NA	NA	NA	NA	NA	NA	NA
5	Pre-intervention	female	1.608307305	11:06:00	11:08:00	non-urgent	NA	NA	NA	NA	NA	NA	NA
5	Pre-intervention	male	4.00021919	11:12:00	11:16:00	non-urgent	NA	NA	NA	NA	NA	NA	NA
5	Pre-intervention	male	1.487752754	10:52:00	11:18:00	non-urgent	NA	NA	NA	NA	NA	NA	NA
5	Pre-intervention	male	1.257603156	11:19:00	11:24:00	non-urgent	NA	NA	NA	NA	NA	NA	NA
5	Pre-intervention	male	0.32056551	11:04:00	11:32:00	non-urgent	NA	NA	NA	NA	NA	NA	NA
5	Pre-intervention	male	0.690448792	11:33:00	11:38:00	non-urgent	NA	NA	NA	NA	NA	NA	NA
5	Pre-intervention	female	1.098690339	11:39:00	11:44:00	non-urgent	NA	NA	NA	NA	14:06:00	NA	NA
5	Pre-intervention	male	4.065976218	NA	11:56:00	non-urgent	NA	NA	NA	NA	NA	NA	NA
5	Pre-intervention	female	0.07123678	11:57:00	12:05:00	non-urgent	NA	NA	NA	NA	NA	NA	NA
5	Pre-intervention	male	3.000164393	11:59:00	12:09:00	non-urgent	NA	NA	NA	NA	NA	NA	NA
5	Pre-intervention	male	0.21371034	11:11:00	12:13:00	non-urgent	NA	NA	NA	NA	NA	NA	NA
5	Pre-intervention	male	1.074031454	12:12:00	12:16:00	non-urgent	NA	NA	NA	NA	NA	NA	NA
5	Pre-intervention	female	1.991889967	12:19:00	12:22:00	non-urgent	NA	NA	NA	NA	NA	NA	NA
5	Pre-intervention	male	2.000109595	12:16:00	12:27:00	non-urgent	NA	NA	NA	NA	NA	NA	NA
5	Pre-intervention	male	1.205545509	NA	12:47:00	non-urgent	NA	NA	NA	NA	NA	NA	NA
5	Pre-intervention	male	11.00060277	12:46:00	12:52:00	non-urgent	NA	NA	NA	NA	NA	NA	NA
5	Pre-intervention	male	2.463148666	12:51:00	12:59:00	non-urgent	NA	NA	NA	NA	16:45:00	NA	NA
5	Pre-intervention	female	2.049427366	NA	13:23:00	non-urgent	NA	NA	NA	NA	15:00:00	NA	NA
5	Pre-intervention	female	2.553564579	NA	14:05:00	non-urgent	NA	NA	NA	NA	NA	NA	NA
5	Pre-intervention	female	0.430160557	13:39:00	14:09:00	non-urgent	NA	NA	NA	NA	NA	NA	NA
5	Pre-intervention	male	6.783933366	NA	14:31:00	non-urgent	NA	NA	NA	NA	NA	NA	NA
5	Pre-intervention	female	10.00054798	14:39:00	14:41:00	non-urgent	NA	NA	NA	NA	NA	NA	NA
5	Pre-intervention	male	1.890514549	14:43:00	14:46:00	non-urgent	NA	NA	NA	NA	NA	15:34:00	NA
5	Pre-intervention	female	1.082251082	14:49:00	14:52:00	non-urgent	NA	NA	NA	NA	NA	NA	NA
5	Pre-intervention	female	10.48824593	15:18:00	15:21:00	non-urgent	NA	NA	NA	NA	NA	NA	NA
5	Pre-intervention	female	1.000054798	15:24:00	15:30:00	non-urgent	NA	NA	NA	NA	NA	16:28:00	NA
5	Pre-intervention	female	1.665844704	15:57:00	16:01:00	non-urgent	NA	NA	NA	NA	NA	NA	NA
5	Pre-intervention	female	0.347964272	NA	16:16:00	non-urgent	NA	NA	NA	NA	NA	NA	NA
5	Pre-intervention	male	1.627486438	16:38:00	16:42:00	non-urgent	NA	NA	NA	NA	NA	17:23:00	NA
5	Pre-intervention	male	1.093210587	NA	16:52:00	non-urgent	NA	NA	NA	NA	NA	NA	NA
5	Pre-intervention	male	0.575373993	16:57:00	17:22:00	priority	NA	NA	NA	NA	17:42:00	NA	NA
5	Pre-intervention	male	0.44933969	NA	17:41:00	non-urgent	NA	NA	NA	NA	NA	NA	NA
5	Pre-intervention	male	0.44933969	NA	17:51:00	non-urgent	NA	NA	NA	NA	18:57:00	NA	NA
5	Pre-intervention	female	2.627541235	17:53:00	17:55:00	non-urgent	NA	NA	NA	NA	NA	NA	NA
5	Pre-intervention	male	0.871280618	17:58:00	18:09:00	non-urgent	NA	NA	NA	NA	NA	NA	NA
5	Pre-intervention	female	5.320839498	18:48:00	19:29:00	non-urgent	NA	NA	NA	NA	NA	NA	NA
5	Pre-intervention	female	1.465833744	NA	19:39:00	non-urgent	NA	NA	NA	NA	NA	NA	NA
5	Pre-intervention	female	0.038358266	19:07:00	19:42:00	priority	NA	NA	NA	NA	19:50:00	NA	NA
5	Pre-intervention	female	1.734341608	19:47:00	19:45:00	non-urgent	NA	NA	NA	NA	NA	NA	NA
5	Pre-intervention	female	0.005479752	19:52:00	19:54:00	non-urgent	NA	NA	NA	NA	NA	NA	NA
5	Pre-intervention	female	1.649405447	19:57:00	19:59:00	priority	NA	NA	NA	NA	NA	20:41:00	NA
5	Pre-intervention	female	0.578113869	19:08:00	20:06:00	priority	NA	NA	NA	NA	20:22:00	NA	NA
5	Pre-intervention	female	1.038413064	NA	20:23:00	priority	NA	NA	NA	NA	NA	NA	NA
5	Pre-intervention	male	0.739766563	21:25:00	21:27:00	non-urgent	NA	NA	NA	NA	NA	NA	NA
5	Pre-intervention	male	0.975395912	23:41:00	23:38:00	non-urgent	NA	NA	NA	NA	NA	NA	NA
6	Pre-intervention	female	0.010959505	0:16:00	00:20:00	non-urgent	NA	NA	NA	NA	NA	NA	NA
6	Pre-intervention	male	0.328785139	1:00:00	01:24:00	priority	NA	NA	NA	NA	NA	NA	NA
6	Pre-intervention	female	0.537015727	1:36:00	01:33:00	non-urgent	NA	NA	NA	NA	NA	NA	NA
6	Pre-intervention	male	1.558989534	6:45:00	06:48:00	non-urgent	NA	NA	NA	NA	NA	8:00:00	NA
6	Pre-intervention	female	0.860321113	8:45:00	08:48:00	non-urgent	NA	NA	NA	NA	NA	NA	NA
6	Pre-intervention	male	1.753520741	NA	08:56:00	non-urgent	NA	NA	NA	NA	9:48:00	NA	NA
6	Pre-intervention	female	11.00060277	8:49:00	09:02:00	non-urgent	NA	NA	NA	NA	NA	NA	NA
6	Pre-intervention	male	9.000493178	8:59:00	09:07:00	non-urgent	NA	NA	NA	NA	NA	NA	NA
6	Pre-intervention	female	0.704148173	NA	09:14:00	non-urgent	NA	NA	NA	NA	NA	NA	NA
6	Pre-intervention	female	1.274042413	9:22:00	09:20:00	non-urgent	NA	NA	NA	NA	NA	NA	NA
6	Pre-intervention	female	4.090635103	9:20:00	09:24:00	non-urgent	NA	NA	NA	NA	NA	NA	NA
6	Pre-intervention	female	4.00021919	9:21:00	09:27:00	non-urgent	NA	NA	NA	NA	NA	NA	NA
6	Pre-intervention	female	0.002739876	9:30:00	09:33:00	non-urgent	NA	NA	NA	NA	NA	NA	10:05:00
6	Pre-intervention	female	2.50972656	9:07:00	09:42:00	non-urgent	NA	NA	NA	NA	NA	NA	NA
6	Pre-intervention	male	0.002739876	NA	09:44:00	non-urgent	NA	NA	NA	NA	NA	NA	NA
6	Pre-intervention	male	4.00021919	9:36:00	09:44:00	non-urgent	NA	NA	NA	NA	NA	NA	NA
6	Pre-intervention	male	4.676968601	9:54:00	09:57:00	non-urgent	NA	NA	NA	NA	NA	NA	NA
6	Pre-intervention	male	1.367198203	NA	09:59:00	non-urgent	NA	NA	NA	NA	NA	NA	NA
6	Pre-intervention	male	0.764425448	10:10:00	10:15:00	non-urgent	NA	NA	NA	NA	NA	NA	NA
6	Pre-intervention	female	4.00021919	10:18:00	10:25:00	non-urgent	NA	NA	NA	NA	NA	NA	NA
6	Pre-intervention	female	4.00021919	10:21:00	10:27:00	non-urgent	NA	NA	NA	NA	NA	NA	NA
6	Pre-intervention	female	1.545290153	10:28:00	10:32:00	non-urgent	NA	NA	NA	NA	NA	11:01:00	NA
6	Pre-intervention	male	1.479533125	10:12:00	10:41:00	non-urgent	NA	NA	NA	NA	NA	NA	NA
6	Pre-intervention	male	12.34040221	NA	10:50:00	non-urgent	NA	NA	NA	NA	NA	NA	NA
6	Pre-intervention	female	1.959011453	NA	10:55:00	non-urgent	NA	NA	NA	NA	NA	NA	NA
6	Pre-intervention	female	4.750945257	10:20:00	11:00:00	non-urgent	NA	NA	NA	NA	NA	NA	NA
6	Pre-intervention	male	1.901474053	NA	11:05:00	non-urgent	NA	NA	NA	NA	NA	NA	NA
6	Pre-intervention	female	0	11:10:00	11:13:00	emergency	NA	NA	NA	NA	11:25:00	NA	NA
6	Pre-intervention	female	9.000493178	11:02:00	11:14:00	non-urgent	NA	NA	NA	NA	NA	NA	NA
6	Pre-intervention	male	1.317880432	11:10:00	11:18:00	non-urgent	NA	NA	NA	NA	NA	13:05:00	NA
6	Pre-intervention	male	1.786399255	11:08:00	11:23:00	non-urgent	NA	NA	NA	NA	NA	NA	NA
6	Pre-intervention	male	1.142528358	11:34:00	11:28:00	non-urgent	NA	NA	NA	NA	NA	NA	NA
6	Pre-intervention	male	4.00021919	11:16:00	11:31:00	non-urgent	NA	NA	NA	NA	NA	NA	NA
6	Pre-intervention	male	7.534659433	11:31:00	11:34:00	non-urgent	NA	NA	NA	NA	NA	NA	NA
6	Pre-intervention	male	1.789139131	11:32:00	11:36:00	non-urgent	NA	NA	NA	NA	NA	NA	NA
6	Pre-intervention	female	0.164392569	11:48:00	11:51:00	non-urgent	NA	NA	NA	NA	NA	NA	NA
6	Pre-intervention	female	4.750945257	11:23:00	11:53:00	non-urgent	NA	NA	NA	NA	NA	NA	NA
6	Pre-intervention	male	0.421940928	11:34:00	11:56:00	non-urgent	NA	NA	NA	NA	NA	NA	NA
6	Pre-intervention	female	9.099128719	11:26:00	12:01:00	non-urgent	NA	NA	NA	NA	NA	NA	NA
6	Pre-intervention	female	2.068606499	NA	12:07:00	non-urgent	NA	NA	NA	NA	NA	NA	NA
6	Pre-intervention	female	2.106964765	11:25:00	12:11:00	non-urgent	NA	NA	NA	NA	NA	NA	NA
6	Pre-intervention	female	4.452298756	12:06:00	12:16:00	non-urgent	NA	NA	NA	NA	NA	NA	NA
6	Pre-intervention	male	1.29048167	12:04:00	12:18:00	non-urgent	NA	NA	NA	NA	NA	13:36:00	NA
6	Pre-intervention	male	0.52057647	NA	12:22:00	non-urgent	NA	NA	NA	NA	NA	NA	NA
6	Pre-intervention	female	7.825086306	12:08:00	12:26:00	non-urgent	NA	NA	NA	NA	NA	NA	NA
6	Pre-intervention	female	5.677023399	12:11:00	12:29:00	non-urgent	NA	NA	NA	NA	NA	NA	NA
6	Pre-intervention	female	10.15124116	12:41:00	12:34:00	non-urgent	NA	NA	NA	NA	NA	NA	NA
6	Pre-intervention	female	5.329059127	12:11:00	12:36:00	non-urgent	NA	NA	NA	NA	13:56:00	NA	NA
6	Pre-intervention	female	4.00021919	12:31:00	12:40:00	non-urgent	NA	NA	NA	NA	NA	NA	NA
6	Pre-intervention	male	0.443859938	12:34:00	12:42:00	non-urgent	NA	NA	NA	NA	NA	NA	NA
6	Pre-intervention	female	0.282207244	12:17:00	12:49:00	non-urgent	NA	NA	NA	NA	NA	NA	NA
6	Pre-intervention	female	0.131514056	12:55:00	12:58:00	non-urgent	NA	NA	NA	NA	NA	NA	NA
6	Pre-intervention	male	0.438380185	NA	13:04:00	non-urgent	NA	NA	NA	NA	NA	NA	NA
6	Pre-intervention	female	3.249493123	13:09:00	13:11:00	non-urgent	NA	NA	NA	NA	NA	NA	NA
6	Pre-intervention	female	4.024878076	12:28:00	13:15:00	non-urgent	NA	NA	NA	NA	NA	NA	NA
6	Pre-intervention	male	2.361773248	13:20:00	13:22:00	non-urgent	NA	NA	NA	NA	NA	NA	NA
6	Pre-intervention	male	0.10685517	13:24:00	13:26:00	non-urgent	NA	NA	NA	NA	NA	NA	NA
6	Pre-intervention	female	3.235793742	13:41:00	13:43:00	non-urgent	NA	NA	NA	NA	NA	NA	NA
6	Pre-intervention	male	0.55619486	13:50:00	13:53:00	non-urgent	NA	NA	NA	NA	NA	NA	NA
6	Pre-intervention	male	2.726176777	NA	14:00:00	non-urgent	NA	NA	NA	NA	NA	NA	NA
6	Pre-intervention	female	4.00021919	14:05:00	14:06:00	non-urgent	NA	NA	NA	NA	NA	NA	NA
6	Pre-intervention	female	1.548030029	NA	14:12:00	non-urgent	NA	NA	NA	NA	NA	NA	NA
6	Pre-intervention	male	1.638445942	14:35:00	14:37:00	non-urgent	NA	NA	NA	NA	NA	NA	NA
6	Pre-intervention	male	6.342813305	14:43:00	14:45:00	non-urgent	NA	NA	NA	NA	NA	NA	NA
6	Pre-intervention	male	4.89889857	NA	14:47:00	non-urgent	NA	NA	NA	NA	NA	NA	NA
6	Pre-intervention	female	8.00043838	14:43:00	14:48:00	non-urgent	NA	NA	NA	NA	NA	NA	NA
6	Pre-intervention	male	1.602827552	14:26:00	15:04:00	non-urgent	NA	NA	NA	NA	NA	NA	NA
6	Pre-intervention	male	0.821962847	15:33:00	15:36:00	non-urgent	NA	NA	NA	NA	NA	NA	NA
6	Pre-intervention	male	5.482492191	NA	15:43:00	non-urgent	NA	NA	NA	NA	NA	NA	NA
6	Pre-intervention	female	3.553619376	15:59:00	15:49:00	non-urgent	NA	NA	NA	NA	NA	NA	NA
6	Pre-intervention	female	3.912543153	NA	15:52:00	non-urgent	NA	NA	NA	NA	NA	NA	NA
6	Pre-intervention	male	1.98915009	NA	16:07:00	non-urgent	NA	NA	NA	NA	NA	17:40:00	NA
6	Pre-intervention	male	2.676859006	NA	16:16:00	non-urgent	NA	NA	NA	NA	NA	NA	NA
6	Pre-intervention	male	1.000054798	16:02:00	16:19:00	non-urgent	NA	NA	NA	NA	NA	17:00:00	NA
6	Pre-intervention	female	2.309715601	15:27:00	16:23:00	non-urgent	NA	NA	NA	NA	NA	NA	NA
6	Pre-intervention	male	6.000328785	16:31:00	16:37:00	non-urgent	NA	NA	NA	NA	NA	NA	NA
6	Pre-intervention	male	7.370266864	16:30:00	16:39:00	non-urgent	NA	NA	NA	NA	NA	NA	NA
6	Pre-intervention	male	0.331525015	16:42:00	16:47:00	non-urgent	NA	NA	NA	NA	NA	NA	NA
6	Pre-intervention	male	4.00021919	17:33:00	17:38:00	non-urgent	NA	NA	NA	NA	NA	NA	NA
6	Pre-intervention	male	0.068496904	17:43:00	17:46:00	non-urgent	NA	NA	NA	NA	NA	NA	NA
6	Pre-intervention	female	10.29919448	17:44:00	17:47:00	non-urgent	NA	NA	NA	NA	NA	NA	NA
6	Pre-intervention	female	1.164447367	17:58:00	18:00:00	non-urgent	NA	NA	NA	NA	18:58:00	18:43:00	18:30:00
6	Pre-intervention	male	1.687763713	NA	18:01:00	non-urgent	NA	NA	NA	NA	NA	NA	NA
6	Pre-intervention	female	0.69866842	NA	18:13:00	non-urgent	NA	NA	NA	NA	NA	NA	NA
6	Pre-intervention	male	3.054961916	NA	18:22:00	non-urgent	NA	NA	NA	NA	NA	NA	NA
6	Pre-intervention	female	0.109595046	19:09:00	19:11:00	non-urgent	NA	NA	NA	NA	NA	NA	19:20:00
6	Pre-intervention	male	3.800208231	NA	19:13:00	non-urgent	NA	NA	NA	NA	NA	NA	NA
6	Pre-intervention	male	1.117869472	18:46:00	19:25:00	emergency	NA	NA	NA	NA	19:28:00	NA	NA
6	Pre-intervention	male	2.49602718	NA	19:44:00	priority	NA	NA	NA	NA	NA	NA	NA
6	Pre-intervention	male	1.501452134	19:53:00	19:56:00	non-urgent	NA	NA	NA	NA	NA	NA	NA
6	Pre-intervention	male	2.441229656	19:59:00	20:37:00	priority	NA	NA	NA	NA	21:03:00	NA	NA
6	Pre-intervention	male	1.895994301	NA	21:05:00	non-urgent	NA	NA	NA	NA	NA	NA	NA
6	Pre-intervention	female	9.000493178	22:29:00	22:34:00	non-urgent	NA	NA	NA	NA	NA	NA	NA
7	Pre-intervention	male	1.46857362	NA	00:04:00	priority	NA	NA	NA	NA	NA	NA	NA
7	Pre-intervention	female	2.734396405	NA	01:13:00	non-urgent	NA	NA	NA	NA	NA	NA	NA
7	Pre-intervention	male	0.471258699	1:59:00	02:02:00	non-urgent	NA	NA	NA	NA	NA	NA	NA
7	Pre-intervention	male	0.668529782	2:27:00	03:04:00	priority	NA	NA	NA	NA	3:35:00	NA	3:27:00
7	Pre-intervention	male	0.52057647	4:34:00	04:37:00	non-urgent	NA	NA	NA	NA	NA	NA	NA
7	Pre-intervention	male	0.002739876	5:38:00	06:09:00	priority	NA	NA	NA	NA	NA	NA	NA
7	Pre-intervention	female	0.890459751	NA	06:59:00	non-urgent	NA	NA	NA	NA	NA	NA	NA
7	Pre-intervention	female	0.021919009	NA	07:32:00	non-urgent	NA	NA	NA	NA	NA	NA	NA
7	Pre-intervention	male	0.052057647	NA	07:48:00	non-urgent	NA	NA	NA	NA	NA	NA	NA
7	Pre-intervention	female	2.038467861	NA	08:38:00	non-urgent	NA	NA	NA	NA	NA	NA	NA
7	Pre-intervention	male	11.13759658	NA	09:13:00	non-urgent	NA	NA	NA	NA	NA	NA	NA
7	Pre-intervention	female	0.076716532	9:17:00	09:19:00	non-urgent	NA	NA	NA	NA	NA	NA	NA
7	Pre-intervention	female	2.761795167	9:24:00	09:26:00	non-urgent	NA	NA	NA	NA	NA	NA	NA
7	Pre-intervention	female	2.761795167	9:19:00	09:34:00	non-urgent	NA	NA	NA	NA	NA	NA	NA
7	Pre-intervention	male	4.263247301	9:34:00	09:36:00	non-urgent	NA	NA	NA	NA	NA	NA	NA
7	Pre-intervention	male	8.030577018	9:07:00	09:45:00	non-urgent	NA	NA	NA	NA	NA	NA	NA
7	Pre-intervention	female	0.937037646	9:44:00	09:54:00	non-urgent	NA	NA	NA	NA	11:41:00	11:42:00	NA
7	Pre-intervention	male	4.00021919	9:48:00	09:59:00	non-urgent	NA	NA	NA	NA	NA	11:56:00	NA
7	Pre-intervention	female	1.071291578	9:19:00	10:01:00	non-urgent	NA	NA	NA	NA	11:40:00	11:42:00	NA
7	Pre-intervention	female	4.444079128	9:26:00	10:03:00	non-urgent	NA	NA	NA	NA	NA	NA	NA
7	Pre-intervention	male	1.476793249	NA	10:10:00	non-urgent	NA	NA	NA	NA	NA	NA	NA
7	Pre-intervention	male	0.282207244	10:15:00	10:17:00	non-urgent	NA	NA	NA	NA	NA	NA	NA
7	Pre-intervention	male	2.520686065	10:23:00	10:28:00	non-urgent	NA	NA	NA	NA	NA	NA	NA
7	Pre-intervention	female	3.846786125	10:29:00	10:33:00	non-urgent	NA	NA	NA	NA	NA	NA	NA
7	Pre-intervention	male	1.97545071	9:44:00	10:38:00	non-urgent	NA	NA	NA	NA	NA	NA	NA
7	Pre-intervention	male	0.989095293	10:22:00	10:39:00	non-urgent	NA	NA	NA	NA	NA	NA	NA
7	Pre-intervention	female	0.619212012	NA	10:54:00	non-urgent	NA	NA	NA	NA	NA	NA	NA
7	Pre-intervention	female	12.00065757	10:55:00	10:59:00	non-urgent	NA	NA	NA	NA	NA	NA	NA
7	Pre-intervention	male	2.000109595	10:59:00	11:04:00	non-urgent	NA	NA	NA	NA	NA	NA	NA
7	Pre-intervention	male	5.000273988	11:13:00	11:17:00	non-urgent	NA	NA	NA	NA	13:20:00	NA	NA
7	Pre-intervention	female	3.049482163	11:17:00	11:21:00	non-urgent	NA	NA	NA	NA	NA	NA	NA
7	Pre-intervention	female	4.00021919	11:27:00	11:35:00	non-urgent	NA	NA	NA	NA	NA	NA	NA
7	Pre-intervention	male	10.00054798	11:32:00	11:39:00	non-urgent	NA	NA	NA	NA	NA	NA	NA
7	Pre-intervention	male	0.852101485	11:45:00	11:43:00	non-urgent	NA	NA	NA	NA	NA	NA	NA
7	Pre-intervention	male	0.038358266	11:47:00	11:52:00	non-urgent	NA	NA	NA	NA	NA	NA	NA
7	Pre-intervention	female	7.000383583	11:54:00	11:58:00	non-urgent	NA	NA	NA	NA	NA	NA	NA
7	Pre-intervention	female	7.000383583	11:58:00	12:01:00	non-urgent	NA	NA	NA	NA	NA	NA	NA
7	Pre-intervention	male	1.120609348	NA	12:17:00	non-urgent	NA	NA	NA	NA	NA	13:27:00	NA
7	Pre-intervention	male	6.000328785	12:24:00	12:28:00	non-urgent	NA	NA	NA	NA	14:10:00	NA	NA
7	Pre-intervention	male	0.808263466	12:16:00	12:43:00	non-urgent	NA	NA	NA	NA	NA	NA	NA
7	Pre-intervention	male	4.227628911	12:32:00	12:46:00	non-urgent	NA	NA	NA	NA	NA	NA	NA
7	Pre-intervention	male	0.101375418	12:37:00	12:51:00	non-urgent	NA	NA	NA	NA	NA	NA	NA
7	Pre-intervention	male	2.594662721	12:46:00	12:54:00	non-urgent	NA	NA	NA	NA	NA	NA	NA
7	Pre-intervention	male	1.060332073	12:51:00	13:00:00	non-urgent	NA	NA	NA	NA	NA	NA	NA
7	Pre-intervention	male	0.526056222	13:08:00	13:04:00	non-urgent	NA	NA	NA	NA	NA	NA	NA
7	Pre-intervention	male	3.000164393	13:14:00	13:16:00	non-urgent	NA	NA	NA	NA	NA	NA	NA
7	Pre-intervention	male	0.052057647	13:36:00	13:38:00	non-urgent	NA	NA	NA	NA	NA	NA	NA
7	Pre-intervention	female	0.101375418	14:07:00	14:12:00	non-urgent	NA	NA	NA	NA	NA	NA	NA
7	Pre-intervention	female	3.315250151	14:14:00	14:14:00	non-urgent	NA	NA	NA	NA	NA	NA	NA
7	Pre-intervention	female	5.630445504	14:13:00	14:18:00	non-urgent	NA	NA	NA	NA	NA	NA	NA
7	Pre-intervention	male	2.424790399	NA	14:24:00	non-urgent	NA	NA	NA	NA	NA	NA	NA
7	Pre-intervention	male	2.424790399	NA	14:26:00	non-urgent	NA	NA	NA	NA	NA	NA	NA
7	Pre-intervention	male	2.219299688	13:00:00	14:34:00	non-urgent	NA	NA	NA	NA	NA	NA	NA
7	Pre-intervention	male	2.000109595	14:32:00	14:37:00	non-urgent	NA	NA	NA	NA	NA	NA	NA
7	Pre-intervention	male	1.000054798	14:37:00	14:42:00	non-urgent	NA	NA	NA	NA	NA	NA	NA
7	Pre-intervention	male	0.832922352	13:30:00	14:55:00	non-urgent	NA	NA	NA	NA	NA	15:30:00	NA
7	Pre-intervention	male	6.000328785	14:56:00	15:02:00	non-urgent	NA	NA	NA	NA	NA	NA	NA
7	Pre-intervention	female	0.016439257	15:21:00	15:24:00	non-urgent	NA	NA	NA	NA	16:16:00	NA	NA
7	Pre-intervention	male	2.846731328	15:23:00	15:43:00	non-urgent	NA	NA	NA	NA	NA	NA	NA
7	Pre-intervention	male	8.00043838	16:05:00	16:07:00	non-urgent	NA	NA	NA	NA	NA	NA	NA
7	Pre-intervention	male	9.000493178	16:33:00	16:38:00	non-urgent	NA	NA	NA	NA	NA	NA	NA
7	Pre-intervention	female	7.000383583	17:23:00	17:26:00	non-urgent	NA	NA	NA	NA	NA	NA	NA
7	Pre-intervention	male	0.745246315	NA	17:31:00	non-urgent	NA	NA	NA	NA	NA	NA	NA
7	Pre-intervention	male	0.082196285	17:31:00	17:40:00	priority	NA	NA	NA	NA	18:25:00	NA	NA
7	Pre-intervention	female	1.367198203	16:11:00	18:07:00	non-urgent	NA	NA	NA	NA	NA	NA	NA
7	Pre-intervention	male	2.917968108	NA	18:36:00	priority	NA	NA	NA	NA	18:55:00	NA	NA
7	Pre-intervention	male	2.589182969	19:12:00	18:53:00	non-urgent	NA	NA	NA	NA	NA	NA	NA
7	Pre-intervention	male	0.786344457	NA	19:06:00	non-urgent	NA	NA	NA	NA	NA	NA	NA
7	Pre-intervention	female	0.561674612	NA	19:10:00	non-urgent	NA	NA	NA	NA	NA	NA	NA
7	Pre-intervention	female	1.808318264	NA	19:53:00	priority	NA	NA	NA	NA	20:05:00	NA	NA
7	Pre-intervention	male	3.000164393	20:10:00	20:13:00	non-urgent	NA	NA	NA	NA	NA	NA	NA
7	Pre-intervention	male	3.435804702	19:38:00	20:43:00	priority	NA	NA	NA	NA	21:45:00	NA	NA
7	Pre-intervention	male	6.000328785	20:41:00	20:46:00	non-urgent	NA	NA	NA	NA	NA	NA	NA
7	Pre-intervention	male	3.024823278	20:56:00	21:35:00	priority	NA	NA	NA	NA	21:58:00	NA	NA
7	Pre-intervention	female	0.454819442	21:41:00	22:14:00	priority	NA	NA	NA	NA	22:10:00	NA	NA
7	Pre-intervention	female	0.161652693	22:31:00	22:35:00	non-urgent	NA	NA	NA	NA	NA	NA	NA
7	Pre-intervention	male	0.482218204	NA	22:45:00	non-urgent	NA	NA	NA	NA	NA	NA	NA
7	Pre-intervention	female	1.016494054	NA	22:55:00	non-urgent	NA	NA	NA	NA	NA	NA	NA
8	Pre-intervention	male	1.241163899	NA	01:01:00	priority	NA	NA	NA	NA	1:17:00	2:00:00	NA
8	Pre-intervention	male	2.274097211	1:05:00	01:41:00	priority	NA	NA	NA	NA	NA	NA	NA
8	Pre-intervention	male	3.000164393	1:42:00	01:45:00	non-urgent	NA	NA	NA	NA	NA	NA	NA
8	Pre-intervention	male	3.000164393	1:56:00	02:14:00	priority	NA	NA	NA	NA	NA	NA	NA
8	Pre-intervention	female	2.293276344	NA	03:27:00	priority	NA	NA	NA	NA	NA	NA	NA
8	Pre-intervention	female	3.394706559	7:04:00	07:10:00	non-urgent	NA	NA	NA	NA	7:55:00	7:57:00	NA
8	Pre-intervention	male	1.893254425	7:14:00	07:18:00	non-urgent	NA	NA	NA	NA	NA	8:22:00	NA
8	Pre-intervention	male	8.148391693	7:43:00	07:47:00	non-urgent	NA	NA	NA	NA	NA	NA	NA
8	Pre-intervention	female	2.586443093	NA	08:12:00	non-urgent	NA	NA	NA	NA	NA	NA	NA
8	Pre-intervention	male	3.038522659	NA	08:17:00	non-urgent	NA	NA	NA	NA	NA	NA	NA
8	Pre-intervention	male	0.657570278	9:00:00	09:03:00	non-urgent	NA	NA	NA	NA	NA	NA	NA
8	Pre-intervention	male	6.000328785	9:00:00	09:12:00	non-urgent	NA	NA	NA	NA	NA	NA	NA
8	Pre-intervention	male	0.956216779	9:02:00	09:19:00	non-urgent	NA	NA	NA	NA	NA	10:18:00	NA
8	Pre-intervention	male	1.824757521	9:21:00	09:31:00	non-urgent	NA	NA	NA	NA	NA	NA	NA
8	Pre-intervention	male	0.010959505	9:27:00	09:36:00	non-urgent	NA	NA	NA	NA	10:43:00	NA	NA
8	Pre-intervention	male	0.48495808	9:25:00	09:42:00	non-urgent	NA	NA	NA	NA	NA	NA	NA
8	Pre-intervention	male	0.986355417	9:28:00	09:46:00	non-urgent	NA	NA	NA	NA	NA	NA	NA
8	Pre-intervention	male	4.287906187	9:35:00	09:49:00	non-urgent	NA	NA	NA	NA	NA	NA	NA
8	Pre-intervention	male	1.063071949	9:38:00	09:55:00	non-urgent	NA	NA	NA	NA	NA	NA	NA
8	Pre-intervention	female	0.347964272	8:47:00	09:56:00	non-urgent	NA	NA	NA	NA	NA	NA	NA
8	Pre-intervention	male	2.202860431	9:44:00	09:58:00	non-urgent	NA	NA	NA	NA	NA	NA	NA
8	Pre-intervention	male	2.041207737	8:50:00	10:02:00	non-urgent	NA	NA	NA	NA	NA	NA	NA
8	Pre-intervention	male	0.937037646	9:49:00	10:04:00	non-urgent	NA	NA	NA	NA	NA	NA	NA
8	Pre-intervention	male	0.435640309	9:57:00	10:10:00	non-urgent	NA	NA	NA	NA	NA	NA	NA
8	Pre-intervention	male	1.759000493	10:00:00	10:12:00	non-urgent	NA	NA	NA	NA	NA	NA	NA
8	Pre-intervention	male	3.92898241	10:02:00	10:17:00	non-urgent	NA	NA	NA	NA	NA	NA	NA
8	Pre-intervention	male	0.564414488	10:06:00	10:18:00	non-urgent	NA	NA	NA	NA	NA	11:27:00	NA
8	Pre-intervention	male	NA	10:04:00	10:20:00	priority	NA	NA	NA	NA	NA	NA	NA
8	Pre-intervention	female	4.75642501	10:09:00	10:20:00	non-urgent	NA	NA	NA	NA	NA	NA	NA
8	Pre-intervention	male	11.00060277	10:14:00	10:23:00	non-urgent	NA	NA	NA	NA	NA	NA	NA
8	Pre-intervention	female	3.663214423	10:16:00	10:25:00	non-urgent	NA	NA	NA	NA	NA	NA	NA
8	Pre-intervention	male	0.243848978	10:19:00	10:28:00	non-urgent	NA	NA	NA	NA	NA	NA	NA
8	Pre-intervention	male	1.082251082	10:24:00	10:39:00	non-urgent	NA	NA	NA	NA	NA	NA	NA
8	Pre-intervention	male	0.28494712	10:24:00	10:41:00	non-urgent	NA	NA	NA	NA	NA	NA	NA
8	Pre-intervention	female	0.065757028	10:36:00	10:43:00	non-urgent	NA	NA	NA	NA	NA	NA	NA
8	Pre-intervention	male	0.117814675	10:39:00	10:46:00	non-urgent	NA	NA	NA	NA	NA	NA	NA
8	Pre-intervention	male	0.542495479	10:49:00	10:52:00	non-urgent	NA	NA	NA	NA	NA	NA	NA
8	Pre-intervention	male	0.674009535	10:34:00	10:58:00	non-urgent	NA	NA	NA	NA	NA	NA	NA
8	Pre-intervention	female	3.024823278	10:23:00	11:07:00	non-urgent	NA	NA	NA	NA	11:40:00	NA	NA
8	Pre-intervention	male	2.397391638	NA	11:10:00	non-urgent	NA	NA	NA	NA	NA	NA	NA
8	Pre-intervention	male	0.263028111	9:17:00	11:15:00	non-urgent	NA	NA	NA	NA	NA	NA	NA
8	Pre-intervention	female	1.213765138	NA	11:20:00	non-urgent	NA	NA	NA	NA	NA	NA	NA
8	Pre-intervention	male	1.257603156	10:46:00	11:37:00	non-urgent	NA	NA	NA	NA	NA	NA	NA
8	Pre-intervention	female	2.054907118	10:41:00	11:42:00	priority	NA	NA	NA	NA	12:02:00	NA	NA
8	Pre-intervention	male	0.10685517	NA	11:44:00	non-urgent	NA	NA	NA	NA	NA	NA	NA
8	Pre-intervention	female	8.715546057	11:40:00	11:47:00	non-urgent	NA	NA	NA	NA	NA	NA	NA
8	Pre-intervention	male	0.964436407	11:43:00	11:51:00	non-urgent	NA	NA	NA	NA	NA	NA	NA
8	Pre-intervention	female	0.073976656	11:35:00	11:54:00	non-urgent	NA	NA	NA	NA	NA	NA	NA
8	Pre-intervention	female	4.033097704	11:15:00	11:58:00	non-urgent	NA	NA	NA	NA	13:42:00	13:49:00	NA
8	Pre-intervention	male	4.476957642	11:49:00	12:03:00	non-urgent	NA	NA	NA	NA	NA	NA	NA
8	Pre-intervention	male	0.010959505	11:56:00	12:08:00	non-urgent	NA	NA	NA	NA	12:42:00	NA	NA
8	Pre-intervention	female	1.734341608	12:01:00	12:11:00	non-urgent	NA	NA	NA	NA	NA	NA	NA
8	Pre-intervention	female	2.216559811	11:46:00	12:14:00	priority	NA	NA	NA	NA	12:39:00	NA	NA
8	Pre-intervention	male	3.000164393	12:08:00	12:16:00	non-urgent	NA	NA	NA	NA	NA	NA	NA
8	Pre-intervention	male	0.052057647	12:05:00	12:25:00	non-urgent	NA	NA	NA	NA	NA	NA	NA
8	Pre-intervention	female	4.866020056	11:27:00	12:29:00	non-urgent	NA	NA	NA	NA	NA	NA	NA
8	Pre-intervention	male	2.682338758	NA	12:37:00	non-urgent	NA	NA	NA	NA	NA	NA	NA
8	Pre-intervention	male	1.098690339	12:19:00	12:39:00	non-urgent	NA	NA	NA	NA	NA	NA	NA
8	Pre-intervention	male	2.027508357	12:22:00	12:42:00	non-urgent	NA	NA	NA	NA	NA	NA	NA
8	Pre-intervention	female	0.701408296	12:26:00	12:44:00	non-urgent	NA	NA	NA	NA	NA	NA	NA
8	Pre-intervention	male	1.131568853	12:56:00	12:45:00	non-urgent	NA	NA	NA	NA	13:22:00	NA	NA
8	Pre-intervention	male	3.060441668	12:39:00	12:49:00	non-urgent	NA	NA	NA	NA	NA	NA	NA
8	Pre-intervention	female	5.5619486	12:35:00	12:51:00	non-urgent	NA	NA	NA	NA	NA	NA	NA
8	Pre-intervention	female	0.038358266	12:49:00	12:55:00	non-urgent	NA	NA	NA	NA	NA	NA	NA
8	Pre-intervention	female	5.181105814	12:17:00	12:58:00	non-urgent	NA	NA	NA	NA	NA	NA	NA
8	Pre-intervention	male	2.249438325	11:56:00	13:12:00	non-urgent	NA	NA	NA	NA	NA	NA	NA
8	Pre-intervention	female	0.032878514	12:56:00	13:15:00	non-urgent	NA	NA	NA	NA	14:12:00	NA	NA
8	Pre-intervention	female	1.1836265	13:27:00	13:30:00	non-urgent	NA	NA	NA	NA	NA	NA	NA
8	Pre-intervention	male	0.534275851	13:22:00	13:33:00	non-urgent	NA	NA	NA	NA	NA	NA	NA
8	Pre-intervention	female	9.31283906	NA	13:38:00	non-urgent	NA	NA	NA	NA	NA	NA	NA
8	Pre-intervention	male	0.854841361	13:27:00	13:41:00	non-urgent	NA	NA	NA	NA	NA	NA	NA
8	Pre-intervention	male	0.7699052	13:41:00	13:45:00	non-urgent	NA	NA	NA	NA	NA	NA	NA
8	Pre-intervention	female	1.211025262	11:25:00	13:49:00	non-urgent	NA	NA	NA	NA	NA	NA	NA
8	Pre-intervention	male	0.030138638	13:54:00	13:57:00	non-urgent	NA	NA	NA	NA	NA	NA	NA
8	Pre-intervention	female	0.060277275	13:56:00	14:12:00	non-urgent	NA	NA	NA	NA	NA	NA	NA
8	Pre-intervention	male	0.002739876	14:07:00	14:16:00	emergency	NA	NA	NA	NA	NA	15:04:00	14:20:00
8	Pre-intervention	male	0.049317771	14:04:00	14:20:00	non-urgent	NA	NA	NA	NA	15:00:00	NA	NA
8	Pre-intervention	male	0.824702723	14:24:00	14:28:00	non-urgent	NA	NA	NA	NA	NA	NA	NA
8	Pre-intervention	male	2.578223464	12:58:00	14:33:00	non-urgent	NA	NA	NA	NA	NA	NA	NA
8	Pre-intervention	male	2.043947614	14:32:00	14:40:00	non-urgent	NA	NA	NA	NA	NA	NA	NA
8	Pre-intervention	male	0.860321113	15:03:00	15:11:00	non-urgent	NA	NA	NA	NA	NA	NA	NA
8	Pre-intervention	female	6.000328785	15:17:00	15:26:00	non-urgent	NA	NA	NA	NA	NA	NA	NA
8	Pre-intervention	female	0.939777522	15:51:00	15:57:00	non-urgent	NA	NA	NA	NA	NA	NA	NA
8	Pre-intervention	male	5.038632254	NA	16:00:00	non-urgent	NA	NA	NA	NA	NA	NA	NA
8	Pre-intervention	female	1.550769905	15:12:00	16:06:00	non-urgent	NA	NA	NA	NA	NA	NA	NA
8	Pre-intervention	male	0.3561839	16:31:00	16:35:00	non-urgent	NA	NA	NA	NA	NA	NA	NA
8	Pre-intervention	male	9.000493178	16:38:00	16:41:00	non-urgent	NA	NA	NA	NA	NA	NA	NA
8	Pre-intervention	female	2.191900926	NA	16:47:00	non-urgent	NA	NA	NA	NA	NA	NA	NA
8	Pre-intervention	male	13.00071237	16:50:00	16:54:00	non-urgent	NA	NA	NA	NA	NA	NA	NA
8	Pre-intervention	female	4.460518385	17:18:00	17:24:00	non-urgent	NA	NA	NA	NA	NA	NA	NA
8	Pre-intervention	male	1.032933311	NA	17:26:00	non-urgent	NA	NA	NA	NA	NA	18:04:00	NA
8	Pre-intervention	male	3.641295413	17:36:00	17:41:00	non-urgent	NA	NA	NA	NA	NA	NA	NA
8	Pre-intervention	male	7.222313551	NA	18:24:00	non-urgent	NA	NA	NA	NA	NA	NA	NA
8	Pre-intervention	male	10.96224451	18:31:00	18:32:00	non-urgent	NA	NA	NA	NA	NA	NA	NA
8	Pre-intervention	female	5.230423585	18:37:00	18:42:00	non-urgent	NA	NA	NA	NA	NA	NA	NA
8	Pre-intervention	female	0.169872322	NA	18:56:00	priority	NA	NA	NA	NA	19:10:00	NA	10:05:00
8	Pre-intervention	male	0.024658885	19:04:00	19:07:00	non-urgent	NA	NA	NA	NA	NA	NA	NA
8	Pre-intervention	female	3.148117705	19:25:00	19:26:00	non-urgent	NA	NA	NA	NA	20:40:00	NA	NA
8	Pre-intervention	male	0.021919009	18:58:00	19:44:00	priority	NA	NA	NA	NA	19:58:00	NA	NA
8	Pre-intervention	female	1.087730835	19:57:00	20:01:00	non-urgent	NA	NA	NA	NA	NA	20:50:00	NA
8	Pre-intervention	male	0.578113869	NA	20:33:00	non-urgent	NA	NA	NA	NA	NA	NA	NA
8	Pre-intervention	female	1.548030029	NA	20:42:00	non-urgent	NA	NA	NA	NA	NA	NA	NA
8	Pre-intervention	female	0	21:10:00	21:17:00	priority	NA	NA	NA	NA	21:54:00	NA	21:50:00
8	Pre-intervention	male	1.098690339	22:05:00	22:09:00	non-urgent	NA	NA	NA	NA	NA	NA	NA
8	Pre-intervention	female	0.435640309	NA	22:10:00	priority	NA	NA	NA	NA	NA	22:21:00	NA
8	Pre-intervention	female	2.000109595	21:55:00	22:22:00	priority	NA	NA	NA	NA	22:36:00	NA	NA
8	Pre-intervention	male	0.175352074	22:52:00	22:56:00	non-urgent	NA	NA	NA	NA	NA	NA	NA
9	Pre-intervention	male	2.824812318	7:25:00	07:29:00	non-urgent	NA	NA	NA	NA	NA	NA	NA
9	Pre-intervention	female	1.285001918	NA	07:32:00	priority	NA	NA	NA	NA	7:55:00	NA	8:04:00
9	Pre-intervention	male	0.813743219	NA	07:40:00	non-urgent	NA	NA	NA	NA	NA	NA	NA
9	Pre-intervention	female	4.00021919	8:12:00	08:14:00	non-urgent	NA	NA	NA	NA	10:05:00	NA	NA
9	Pre-intervention	male	0.600032879	NA	09:04:00	non-urgent	NA	NA	NA	NA	NA	NA	NA
9	Pre-intervention	female	2.424790399	9:09:00	09:12:00	non-urgent	NA	NA	NA	NA	10:41:00	10:46:00	NA
9	Pre-intervention	female	0.616472135	9:34:00	09:21:00	non-urgent	NA	NA	NA	NA	NA	NA	NA
9	Pre-intervention	male	0.652090526	9:24:00	09:26:00	non-urgent	NA	NA	NA	NA	NA	NA	NA
9	Pre-intervention	male	0.937037646	9:28:00	09:30:00	non-urgent	NA	NA	NA	NA	12:00:00	NA	NA
9	Pre-intervention	female	4.570113431	9:26:00	09:32:00	priority	NA	NA	NA	NA	NA	NA	NA
9	Pre-intervention	female	3.000164393	9:29:00	09:35:00	priority	NA	NA	NA	NA	NA	11:30:00	NA
9	Pre-intervention	female	8.00043838	9:28:00	09:38:00	priority	NA	NA	NA	NA	NA	NA	NA
9	Pre-intervention	female	1.443914735	9:33:00	09:40:00	priority	NA	NA	NA	NA	NA	NA	NA
9	Pre-intervention	female	9.000493178	9:31:00	09:45:00	priority	NA	NA	NA	NA	NA	NA	NA
9	Pre-intervention	male	3.148117705	9:51:00	09:49:00	priority	NA	NA	NA	NA	NA	NA	NA
9	Pre-intervention	male	3.027563154	NA	09:54:00	priority	NA	NA	NA	NA	11:36:00	NA	NA
9	Pre-intervention	female	8.00043838	9:41:00	10:02:00	priority	NA	NA	NA	NA	NA	NA	NA
9	Pre-intervention	male	2.468628418	NA	10:06:00	priority	NA	NA	NA	NA	12:17:00	NA	NA
9	Pre-intervention	female	3.507041482	NA	10:11:00	priority	NA	NA	NA	NA	NA	NA	NA
9	Pre-intervention	male	12.00065757	10:18:00	10:21:00	non-urgent	NA	NA	NA	NA	NA	NA	NA
9	Pre-intervention	male	6.000328785	10:20:00	10:25:00	priority	NA	NA	NA	NA	12:01:00	12:07:00	NA
9	Pre-intervention	female	3.545399748	10:22:00	10:29:00	priority	NA	NA	NA	NA	NA	NA	NA
9	Pre-intervention	male	5.04137213	10:53:00	10:54:00	priority	NA	NA	NA	NA	NA	NA	NA
9	Pre-intervention	male	0	11:07:00	11:09:00	emergency	NA	NA	NA	NA	10:50:00	NA	9:20:00
9	Pre-intervention	male	1.589128171	11:04:00	11:18:00	non-urgent	NA	NA	NA	NA	NA	NA	NA
9	Pre-intervention	male	5.427694668	10:57:00	11:27:00	priority	NA	NA	NA	NA	NA	NA	NA
9	Pre-intervention	male	1.950791824	11:27:00	11:30:00	non-urgent	NA	NA	NA	NA	NA	NA	NA
9	Pre-intervention	female	1.035673188	NA	11:31:00	priority	NA	NA	NA	NA	NA	NA	NA
9	Pre-intervention	male	0.024658885	11:32:00	11:35:00	priority	NA	NA	NA	NA	NA	NA	NA
9	Pre-intervention	male	0.657570278	11:18:00	11:36:00	non-urgent	NA	NA	NA	NA	NA	NA	NA
9	Pre-intervention	female	0.375363034	11:24:00	11:51:00	priority	NA	NA	NA	NA	NA	NA	NA
9	Pre-intervention	female	12.00065757	12:02:00	12:03:00	non-urgent	NA	NA	NA	NA	NA	NA	NA
9	Pre-intervention	male	0.120554551	11:53:00	12:05:00	non-urgent	NA	NA	NA	NA	NA	NA	NA
9	Pre-intervention	male	9.04159132	11:47:00	12:10:00	non-urgent	NA	NA	NA	NA	NA	NA	NA
9	Pre-intervention	female	-0.008219628	11:58:00	12:16:00	non-urgent	NA	NA	NA	NA	NA	NA	NA
9	Pre-intervention	male	9.000493178	12:05:00	12:21:00	non-urgent	NA	NA	NA	NA	NA	NA	NA
9	Pre-intervention	male	5.000273988	12:19:00	12:24:00	non-urgent	NA	NA	NA	NA	NA	NA	NA
9	Pre-intervention	male	1.356238698	12:20:00	12:26:00	non-urgent	NA	NA	NA	NA	15:15:00	15:18:00	NA
9	Pre-intervention	female	10.02246698	NA	12:28:00	priority	NA	NA	NA	NA	NA	NA	NA
9	Pre-intervention	female	6.000328785	12:32:00	12:42:00	non-urgent	NA	NA	NA	NA	NA	NA	NA
9	Pre-intervention	male	3.496081977	NA	12:44:00	non-urgent	NA	NA	NA	NA	14:40:00	14:45:00	NA
9	Pre-intervention	female	0.879500247	NA	12:48:00	non-urgent	NA	NA	NA	NA	NA	NA	NA
9	Pre-intervention	female	4.679708477	11:45:00	12:53:00	non-urgent	NA	NA	NA	NA	NA	NA	NA
9	Pre-intervention	female	1.90421393	11:58:00	12:58:00	non-urgent	NA	NA	NA	NA	NA	15:02:00	NA
9	Pre-intervention	male	1.46857362	12:39:00	13:00:00	non-urgent	NA	NA	NA	NA	NA	NA	NA
9	Pre-intervention	male	0.671269659	12:31:00	13:06:00	non-urgent	NA	NA	NA	NA	NA	NA	NA
9	Pre-intervention	male	3.887884268	12:37:00	13:06:00	non-urgent	NA	NA	NA	NA	NA	NA	NA
9	Pre-intervention	female	0.811003343	12:43:00	13:07:00	non-urgent	NA	NA	NA	NA	NA	NA	NA
9	Pre-intervention	male	2.885089594	12:50:00	13:09:00	non-urgent	NA	NA	NA	NA	NA	NA	NA
9	Pre-intervention	male	8.00043838	12:52:00	13:12:00	non-urgent	NA	NA	NA	NA	NA	NA	NA
9	Pre-intervention	male	10.00054798	12:58:00	13:13:00	non-urgent	NA	NA	NA	NA	NA	NA	NA
9	Pre-intervention	male	3.496081977	12:08:00	13:23:00	priority	NA	NA	NA	NA	NA	NA	NA
9	Pre-intervention	female	5.70442216	13:11:00	13:44:00	non-urgent	NA	NA	NA	NA	NA	NA	NA
9	Pre-intervention	female	3.690613184	13:09:00	13:45:00	non-urgent	NA	NA	NA	NA	NA	NA	NA
9	Pre-intervention	female	12.00065757	13:46:00	13:50:00	non-urgent	NA	NA	NA	NA	NA	NA	NA
9	Pre-intervention	male	1.178146748	13:48:00	13:54:00	non-urgent	NA	NA	NA	NA	NA	NA	NA
9	Pre-intervention	male	4.282426434	13:57:00	14:06:00	non-urgent	NA	NA	NA	NA	NA	NA	NA
9	Pre-intervention	female	3.339909036	14:06:00	14:10:00	non-urgent	NA	NA	NA	NA	NA	NA	NA
9	Pre-intervention	male	1.674064332	14:08:00	14:19:00	non-urgent	NA	NA	NA	NA	NA	NA	NA
9	Pre-intervention	female	2.770014795	14:29:00	14:33:00	non-urgent	NA	NA	NA	NA	NA	NA	NA
9	Pre-intervention	female	0.901419256	NA	14:47:00	non-urgent	NA	NA	NA	NA	NA	NA	NA
9	Pre-intervention	female	0.10685517	14:07:00	14:50:00	non-urgent	NA	NA	NA	NA	NA	NA	NA
9	Pre-intervention	female	1.509671763	15:19:00	15:21:00	non-urgent	NA	NA	NA	NA	NA	NA	NA
9	Pre-intervention	male	7.542879062	NA	15:23:00	non-urgent	NA	NA	NA	NA	NA	NA	NA
9	Pre-intervention	female	6.397610828	15:29:00	15:31:00	non-urgent	NA	NA	NA	NA	NA	NA	NA
9	Pre-intervention	female	13.00071237	15:24:00	15:37:00	non-urgent	NA	NA	NA	NA	NA	NA	NA
9	Pre-intervention	female	3.33716916	NA	15:46:00	non-urgent	NA	NA	NA	NA	NA	NA	NA
9	Pre-intervention	male	1.279522166	15:29:00	15:51:00	non-urgent	NA	NA	NA	NA	17:10:00	17:15:00	NA
9	Pre-intervention	female	1.158967615	16:12:00	15:54:00	non-urgent	NA	NA	NA	NA	NA	NA	NA
9	Pre-intervention	male	0.216450216	15:30:00	16:02:00	non-urgent	NA	NA	NA	NA	NA	NA	NA
9	Pre-intervention	female	11.00060277	16:07:00	16:11:00	non-urgent	NA	NA	NA	NA	NA	NA	NA
9	Pre-intervention	male	0.638391145	16:29:00	16:33:00	non-urgent	NA	NA	NA	NA	NA	NA	NA
9	Pre-intervention	female	1.624746561	16:44:00	16:49:00	non-urgent	NA	NA	NA	NA	NA	NA	NA
9	Pre-intervention	female	1.624746561	16:11:00	16:56:00	non-urgent	NA	NA	NA	NA	NA	NA	NA
9	Pre-intervention	female	4.00021919	16:52:00	16:57:00	non-urgent	NA	NA	NA	NA	NA	NA	NA
9	Pre-intervention	male	2.824812318	16:33:00	17:10:00	non-urgent	NA	NA	NA	NA	NA	NA	NA
9	Pre-intervention	male	3.000164393	17:19:00	17:23:00	non-urgent	NA	NA	NA	NA	NA	NA	NA
9	Pre-intervention	female	3.252232999	17:33:00	17:37:00	non-urgent	NA	NA	NA	NA	NA	NA	NA
9	Pre-intervention	female	11.14307633	17:56:00	18:00:00	non-urgent	NA	NA	NA	NA	NA	NA	NA
9	Pre-intervention	female	2.770014795	NA	18:22:00	non-urgent	NA	NA	NA	NA	NA	NA	NA
9	Pre-intervention	male	3.591977643	16:04:00	18:43:00	priority	NA	NA	NA	NA	NA	NA	NA
9	Pre-intervention	male	9.000493178	18:44:00	18:47:00	non-urgent	NA	NA	NA	NA	NA	NA	NA
9	Pre-intervention	male	1.035673188	19:00:00	18:58:00	non-urgent	NA	NA	NA	NA	NA	20:10:00	NA
9	Pre-intervention	male	1.027453559	NA	19:15:00	non-urgent	NA	NA	NA	NA	NA	NA	NA
9	Pre-intervention	male	0.989095293	19:18:00	19:22:00	non-urgent	NA	NA	NA	NA	NA	NA	NA
9	Pre-intervention	female	8.019617513	19:40:00	19:31:00	non-urgent	NA	NA	NA	NA	NA	NA	NA
9	Pre-intervention	male	2.345333991	19:34:00	19:37:00	non-urgent	NA	NA	NA	NA	NA	NA	NA
9	Pre-intervention	male	2.676859006	NA	19:50:00	non-urgent	NA	NA	NA	NA	NA	NA	NA
9	Pre-intervention	male	3.26593238	20:01:00	20:34:00	non-urgent	NA	NA	NA	NA	NA	NA	NA
9	Pre-intervention	female	2.312455477	21:01:00	21:04:00	non-urgent	NA	NA	NA	NA	NA	NA	NA
9	Pre-intervention	female	2.317935229	NA	23:33:00	non-urgent	NA	NA	NA	NA	NA	NA	NA
10	Pre-intervention	male	0.926078141	NA	0:04:00	non-urgent	NA	NA	NA	NA	NA	NA	NA
10	Pre-intervention	male	1.572688914	NA	3:34:00	non-urgent	NA	NA	NA	NA	4:20:00	NA	NA
10	Pre-intervention	male	0.956216779	5:57:00	6:01:00	non-urgent	NA	NA	NA	NA	NA	NA	NA
10	Pre-intervention	male	0.328785139	6:50:00	7:07:00	priority	NA	NA	NA	NA	7:44:00	NA	NA
10	Pre-intervention	male	0.287686997	7:38:00	7:44:00	non-urgent	NA	NA	NA	NA	NA	9:40:00	NA
10	Pre-intervention	male	2.000109595	7:47:00	7:49:00	non-urgent	NA	NA	NA	NA	NA	9:45:00	NA
10	Pre-intervention	female	1.079511206	7:56:00	7:59:00	non-urgent	NA	NA	NA	NA	NA	NA	NA
10	Pre-intervention	male	1.323360184	8:13:00	8:00:00	non-urgent	NA	NA	NA	NA	NA	NA	NA
10	Pre-intervention	male	2.413830895	NA	8:12:00	non-urgent	NA	NA	NA	NA	NA	NA	NA
10	Pre-intervention	female	1.463093868	8:14:00	8:16:00	non-urgent	NA	NA	NA	NA	NA	9:44:00	NA
10	Pre-intervention	male	10.11836265	NA	8:23:00	non-urgent	NA	NA	NA	NA	NA	NA	NA
10	Pre-intervention	female	4.879719437	8:39:00	8:41:00	priority	NA	NA	NA	NA	NA	NA	NA
10	Pre-intervention	female	1.257603156	8:50:00	8:47:00	non-urgent	NA	NA	NA	NA	NA	NA	NA
10	Pre-intervention	female	4.17831114	8:33:00	9:05:00	priority	NA	NA	NA	NA	NA	NA	NA
10	Pre-intervention	male	0.895939504	9:06:00	9:09:00	non-urgent	NA	NA	NA	NA	10:27:00	NA	NA
10	Pre-intervention	female	0.257548359	8:38:00	9:29:00	non-urgent	NA	NA	NA	NA	NA	NA	NA
10	Pre-intervention	male	4.079675599	9:03:00	9:36:00	non-urgent	NA	NA	NA	NA	NA	NA	NA
10	Pre-intervention	female	1.479533125	9:10:00	9:41:00	non-urgent	NA	NA	NA	NA	NA	NA	NA
10	Pre-intervention	female	1.750780865	9:48:00	9:50:00	non-urgent	NA	NA	NA	NA	NA	NA	NA
10	Pre-intervention	male	5.751000055	NA	9:58:00	non-urgent	NA	NA	NA	NA	NA	NA	NA
10	Pre-intervention	male	7.000383583	10:00:00	10:03:00	priority	NA	NA	NA	NA	NA	NA	NA
10	Pre-intervention	male	0.032878514	10:02:00	10:07:00	non-urgent	NA	NA	NA	NA	NA	NA	NA
10	Pre-intervention	female	3.000164393	10:08:00	10:14:00	priority	NA	NA	NA	NA	NA	11:19:00	NA
10	Pre-intervention	male	2.427530276	10:02:00	10:16:00	priority	NA	NA	NA	NA	NA	NA	NA
10	Pre-intervention	male	2.323414982	10:05:00	10:18:00	priority	NA	NA	NA	NA	11:52:00	NA	NA
10	Pre-intervention	female	4.887939065	10:13:00	10:21:00	non-urgent	NA	NA	NA	NA	NA	NA	NA
10	Pre-intervention	female	3.939941915	10:29:00	10:24:00	non-urgent	NA	NA	NA	NA	NA	NA	NA
10	Pre-intervention	male	1.849416406	10:26:00	10:32:00	non-urgent	NA	NA	NA	NA	NA	NA	NA
10	Pre-intervention	female	2.805633185	10:45:00	10:55:00	non-urgent	NA	NA	NA	NA	NA	NA	NA
10	Pre-intervention	female	5.156446929	NA	11:06:00	non-urgent	NA	NA	NA	NA	NA	NA	NA
10	Pre-intervention	male	5.800317826	11:18:00	11:08:00	non-urgent	NA	NA	NA	NA	NA	NA	NA
10	Pre-intervention	female	2.230259192	11:08:00	11:20:00	non-urgent	NA	NA	NA	NA	NA	NA	NA
10	Pre-intervention	male	0.468518823	11:17:00	11:20:00	priority	NA	NA	NA	NA	13:26:00	NA	NA
10	Pre-intervention	male	0.575373993	11:13:00	11:25:00	priority	NA	NA	NA	NA	NA	13:27:00	NA
10	Pre-intervention	female	2.961806126	NA	11:29:00	non-urgent	NA	NA	NA	NA	NA	NA	NA
10	Pre-intervention	male	2.622061483	11:16:00	11:30:00	non-urgent	NA	NA	NA	NA	NA	NA	NA
10	Pre-intervention	male	1.572688914	11:23:00	11:35:00	non-urgent	NA	NA	NA	NA	NA	NA	NA
10	Pre-intervention	female	0.37810291	NA	11:39:00	non-urgent	NA	NA	NA	NA	NA	NA	NA
10	Pre-intervention	male	1.783659379	11:32:00	11:45:00	priority	NA	NA	NA	NA	NA	NA	NA
10	Pre-intervention	male	0.030138638	11:35:00	11:51:00	priority	NA	NA	NA	NA	NA	NA	NA
10	Pre-intervention	male	1.572688914	11:40:00	11:56:00	non-urgent	NA	NA	NA	NA	NA	NA	NA
10	Pre-intervention	female	0.506877089	11:45:00	12:06:00	non-urgent	NA	NA	NA	NA	NA	NA	NA
10	Pre-intervention	female	0.517836594	12:02:00	12:09:00	priority	NA	NA	NA	NA	NA	NA	NA
10	Pre-intervention	male	1.835717026	12:09:00	12:13:00	non-urgent	NA	NA	NA	NA	NA	NA	NA
10	Pre-intervention	male	0.978135788	NA	12:17:00	non-urgent	NA	NA	NA	NA	NA	NA	NA
10	Pre-intervention	male	3.339909036	12:16:00	12:24:00	non-urgent	NA	NA	NA	NA	NA	NA	NA
10	Pre-intervention	female	3.000164393	12:35:00	12:44:00	non-urgent	NA	NA	NA	NA	NA	NA	NA
10	Pre-intervention	female	1.29048167	12:58:00	12:55:00	non-urgent	NA	NA	NA	NA	NA	NA	NA
10	Pre-intervention	male	0.20001096	12:52:00	13:02:00	non-urgent	NA	NA	NA	NA	NA	NA	NA
10	Pre-intervention	female	10.16220067	13:12:00	13:11:00	non-urgent	NA	NA	NA	NA	NA	NA	NA
10	Pre-intervention	female	6.729135843	13:29:00	13:26:00	non-urgent	NA	NA	NA	NA	NA	14:44:00	NA
10	Pre-intervention	male	1.04115294	13:28:00	13:32:00	non-urgent	NA	NA	NA	NA	NA	NA	NA
10	Pre-intervention	female	1.652145323	13:31:00	13:38:00	non-urgent	NA	NA	NA	NA	NA	NA	NA
10	Pre-intervention	female	0.91237876	13:37:00	13:39:00	non-urgent	NA	NA	NA	NA	NA	NA	NA
10	Pre-intervention	female	2.441229656	13:38:00	13:44:00	non-urgent	NA	NA	NA	NA	NA	NA	NA
10	Pre-intervention	female	3.353608417	13:35:00	13:50:00	non-urgent	NA	NA	NA	NA	NA	NA	NA
10	Pre-intervention	female	1.542550277	13:50:00	13:53:00	non-urgent	NA	NA	NA	NA	NA	NA	NA
10	Pre-intervention	female	1.257603156	13:05:00	14:10:00	priority	NA	NA	NA	NA	15:05:00	NA	NA
10	Pre-intervention	male	0.501397337	14:45:00	14:15:00	non-urgent	NA	NA	NA	NA	NA	NA	NA
10	Pre-intervention	male	NA	NA	14:25:00	non-urgent	NA	NA	NA	NA	NA	NA	NA
10	Pre-intervention	female	0.923338265	14:21:00	14:29:00	non-urgent	NA	NA	NA	NA	NA	NA	NA
10	Pre-intervention	male	1.309660803	14:10:00	14:33:00	priority	NA	NA	NA	NA	15:10:00	15:20:00	NA
10	Pre-intervention	male	9.000493178	14:28:00	14:35:00	priority	NA	NA	NA	NA	NA	NA	NA
10	Pre-intervention	female	0.605512631	14:30:00	14:58:00	non-urgent	NA	NA	NA	NA	NA	NA	NA
10	Pre-intervention	male	14.20077812	14:58:00	15:05:00	non-urgent	NA	NA	NA	NA	NA	NA	NA
10	Pre-intervention	female	0.972656036	13:57:00	15:16:00	priority	NA	NA	NA	NA	15:32:00	NA	NA
10	Pre-intervention	male	0.539755603	15:22:00	15:27:00	non-urgent	NA	NA	NA	NA	NA	17:19:00	NA
10	Pre-intervention	male	1.613787057	15:27:00	15:39:00	non-urgent	NA	NA	NA	NA	NA	NA	NA
10	Pre-intervention	female	12.00065757	15:33:00	15:43:00	non-urgent	NA	NA	NA	NA	NA	NA	NA
10	Pre-intervention	male	0.016439257	15:35:00	15:56:00	priority	NA	NA	NA	NA	16:35:00	NA	NA
10	Pre-intervention	male	0.460299194	15:56:00	16:08:00	non-urgent	NA	NA	NA	NA	NA	NA	NA
10	Pre-intervention	female	3.000164393	16:04:00	16:19:00	non-urgent	NA	NA	NA	NA	NA	NA	NA
10	Pre-intervention	female	1.531590772	15:37:00	16:28:00	non-urgent	NA	NA	NA	NA	NA	NA	NA
10	Pre-intervention	male	3.548139624	16:15:00	16:35:00	non-urgent	NA	NA	NA	NA	NA	NA	NA
10	Pre-intervention	male	9.414214478	NA	16:41:00	non-urgent	NA	NA	NA	NA	NA	NA	NA
10	Pre-intervention	female	3.222094361	NA	16:50:00	non-urgent	NA	NA	NA	NA	NA	NA	NA
10	Pre-intervention	female	3.082360677	17:06:00	17:12:00	non-urgent	NA	NA	NA	NA	NA	NA	NA
10	Pre-intervention	female	3.449504082	NA	17:17:00	priority	NA	NA	NA	NA	NA	NA	NA
10	Pre-intervention	male	2.515206313	17:28:00	17:36:00	non-urgent	NA	NA	NA	NA	NA	NA	NA
10	Pre-intervention	female	0.879500247	18:21:00	18:22:00	priority	NA	NA	NA	NA	NA	NA	NA
10	Pre-intervention	male	1.07677133	18:02:00	18:50:00	priority	NA	NA	NA	NA	19:20:00	NA	NA
10	Pre-intervention	male	0.646610773	NA	18:51:00	non-urgent	NA	NA	NA	NA	NA	NA	NA
10	Pre-intervention	male	5.104389282	19:31:00	19:21:00	non-urgent	NA	NA	NA	NA	NA	NA	NA
10	Pre-intervention	male	7.170255904	19:18:00	19:28:00	non-urgent	NA	NA	NA	NA	NA	NA	NA
10	Pre-intervention	female	2.02476848	19:07:00	19:58:00	priority	NA	NA	NA	NA	NA	NA	NA
10	Pre-intervention	male	5.611266371	20:10:00	20:12:00	non-urgent	NA	NA	NA	NA	NA	NA	NA
10	Pre-intervention	female	3.000164393	20:22:00	20:24:00	non-urgent	NA	NA	NA	NA	NA	NA	NA
10	Pre-intervention	male	5.000273988	20:29:00	20:32:00	non-urgent	NA	NA	NA	NA	NA	NA	NA
10	Pre-intervention	male	0.657570278	20:38:00	20:52:00	priority	NA	NA	NA	NA	NA	NA	NA
10	Pre-intervention	male	2.827552195	NA	22:11:00	non-urgent	NA	NA	NA	NA	NA	NA	NA
10	Pre-intervention	male	1.238424023	NA	23:04:00	non-urgent	NA	NA	NA	NA	NA	NA	NA
11	Pre-intervention	female	7.000383583	1:44:00	2:26:00	priority	NA	NA	NA	NA	NA	NA	NA
11	Pre-intervention	male	0.739766563	3:23:00	3:44:00	priority	NA	NA	NA	NA	NA	NA	NA
11	Pre-intervention	male	1.767220122	7:17:00	7:20:00	non-urgent	NA	NA	NA	NA	NA	NA	NA
11	Pre-intervention	female	2.800153433	NA	7:41:00	non-urgent	NA	NA	NA	NA	NA	NA	NA
11	Pre-intervention	male	8.00043838	7:46:00	7:50:00	non-urgent	NA	NA	NA	NA	NA	NA	NA
11	Pre-intervention	female	5.000273988	7:56:00	7:59:00	non-urgent	NA	NA	NA	NA	NA	NA	NA
11	Pre-intervention	male	0.227409721	8:01:00	8:05:00	non-urgent	NA	NA	NA	NA	NA	NA	NA
11	Pre-intervention	male	3.183736095	NA	8:07:00	non-urgent	NA	NA	NA	NA	NA	NA	NA
11	Pre-intervention	male	1.627486438	NA	8:14:00	non-urgent	NA	NA	NA	NA	NA	NA	NA
11	Pre-intervention	female	2.47410817	8:05:00	8:20:00	non-urgent	NA	NA	NA	NA	NA	NA	NA
11	Pre-intervention	female	3.090580306	NA	8:22:00	non-urgent	NA	NA	NA	NA	NA	NA	NA
11	Pre-intervention	female	6.000328785	8:12:00	8:24:00	non-urgent	NA	NA	NA	NA	NA	NA	NA
11	Pre-intervention	male	7.000383583	8:16:00	8:26:00	non-urgent	NA	NA	NA	NA	NA	NA	NA
11	Pre-intervention	female	3.518000986	NA	8:29:00	non-urgent	NA	NA	NA	NA	NA	NA	NA
11	Pre-intervention	female	2.005589347	8:27:00	8:32:00	non-urgent	NA	NA	NA	NA	NA	NA	NA
11	Pre-intervention	female	0.635651269	NA	8:35:00	non-urgent	NA	NA	NA	NA	NA	NA	NA
11	Pre-intervention	female	0.608252507	8:36:00	8:41:00	non-urgent	NA	NA	NA	NA	NA	NA	NA
11	Pre-intervention	female	4.923557455	8:35:00	8:46:00	non-urgent	NA	NA	NA	NA	NA	NA	NA
11	Pre-intervention	female	14.00076717	9:02:00	9:05:00	non-urgent	NA	NA	NA	NA	NA	NA	NA
11	Pre-intervention	female	7.000383583	NA	9:33:00	non-urgent	NA	NA	NA	NA	NA	NA	NA
11	Pre-intervention	female	1.854896159	NA	9:39:00	non-urgent	NA	NA	NA	NA	NA	NA	NA
11	Pre-intervention	male	0.301386377	NA	9:46:00	priority	NA	NA	NA	NA	NA	NA	NA
11	Pre-intervention	female	8.422379308	NA	9:50:00	non-urgent	NA	NA	NA	NA	NA	NA	NA
11	Pre-intervention	female	0.460299194	9:56:00	9:57:00	non-urgent	NA	NA	NA	NA	NA	NA	NA
11	Pre-intervention	female	0.038358266	10:03:00	10:04:00	priority	NA	NA	NA	NA	NA	NA	NA
11	Pre-intervention	female	2.0110691	10:07:00	10:09:00	non-urgent	NA	NA	NA	NA	NA	11:30:00	NA
11	Pre-intervention	male	3.849526001	NA	10:17:00	non-urgent	NA	NA	NA	NA	NA	NA	NA
11	Pre-intervention	male	3.520740863	NA	10:54:00	non-urgent	NA	NA	NA	NA	NA	NA	NA
11	Pre-intervention	male	0.410981424	11:08:00	11:12:00	non-urgent	NA	NA	NA	NA	NA	NA	NA
11	Pre-intervention	male	3.317990027	11:09:00	11:14:00	non-urgent	NA	NA	NA	NA	NA	NA	NA
11	Pre-intervention	male	4.00021919	9:04:00	11:19:00	priority	NA	NA	NA	NA	NA	NA	NA
11	Pre-intervention	female	2.931667489	11:26:00	11:34:00	non-urgent	NA	NA	NA	NA	NA	NA	NA
11	Pre-intervention	female	3.000164393	11:29:00	11:37:00	priority	NA	NA	NA	NA	NA	NA	NA
11	Pre-intervention	male	0.032878514	11:27:00	11:40:00	non-urgent	NA	NA	NA	NA	NA	NA	NA
11	Pre-intervention	male	0.69866842	11:37:00	11:46:00	priority	NA	NA	NA	NA	NA	12:40:00	NA
11	Pre-intervention	male	1.180886624	11:44:00	11:55:00	priority	NA	NA	NA	NA	NA	NA	NA
11	Pre-intervention	female	1.424735602	12:13:00	12:16:00	priority	NA	NA	NA	NA	NA	NA	NA
11	Pre-intervention	male	1.748040989	12:21:00	12:34:00	non-urgent	NA	NA	NA	NA	NA	NA	NA
11	Pre-intervention	male	4.00021919	12:41:00	12:47:00	non-urgent	NA	NA	NA	NA	NA	NA	NA
11	Pre-intervention	male	7.000383583	12:48:00	12:52:00	non-urgent	NA	NA	NA	NA	NA	NA	NA
11	Pre-intervention	female	0.879500247	NA	13:03:00	non-urgent	NA	NA	NA	NA	NA	NA	NA
11	Pre-intervention	female	6.000328785	13:12:00	13:16:00	non-urgent	NA	NA	NA	NA	NA	NA	NA
11	Pre-intervention	female	0.583593622	NA	13:23:00	non-urgent	NA	NA	NA	NA	NA	NA	NA
11	Pre-intervention	female	0.594553126	NA	13:28:00	non-urgent	NA	NA	NA	NA	NA	NA	NA
11	Pre-intervention	female	10.32933311	NA	13:58:00	non-urgent	NA	NA	NA	NA	NA	NA	NA
11	Pre-intervention	female	2.000109595	14:12:00	14:16:00	non-urgent	NA	NA	NA	NA	NA	NA	NA
11	Pre-intervention	male	0.515096718	14:20:00	14:24:00	non-urgent	NA	NA	NA	NA	NA	NA	NA
11	Pre-intervention	male	3.293331141	NA	14:27:00	non-urgent	NA	NA	NA	NA	NA	NA	NA
11	Pre-intervention	male	0.172612198	15:06:00	15:09:00	non-urgent	NA	NA	NA	NA	NA	NA	NA
11	Pre-intervention	female	0.660310154	NA	15:13:00	non-urgent	NA	NA	NA	NA	NA	NA	NA
11	Pre-intervention	male	2.274097211	15:41:00	15:46:00	non-urgent	NA	NA	NA	NA	NA	NA	NA
11	Pre-intervention	female	10.00054798	15:53:00	16:02:00	non-urgent	NA	NA	NA	NA	NA	NA	NA
11	Pre-intervention	male	0.646610773	16:31:00	16:34:00	non-urgent	NA	NA	NA	NA	NA	NA	NA
11	Pre-intervention	male	3.035782783	16:39:00	16:39:00	non-urgent	NA	NA	NA	NA	NA	NA	NA
11	Pre-intervention	male	0.66305003	NA	16:55:00	non-urgent	NA	NA	NA	NA	NA	NA	NA
11	Pre-intervention	male	1.498712258	NA	18:09:00	non-urgent	NA	NA	NA	NA	NA	NA	NA
11	Pre-intervention	male	0.005479752	18:10:00	18:14:00	non-urgent	NA	NA	NA	NA	19:05:00	NA	NA
11	Pre-intervention	female	1.558989534	NA	18:21:00	non-urgent	NA	NA	NA	NA	19:18:00	NA	NA
11	Pre-intervention	female	0.821962847	18:24:00	18:28:00	non-urgent	NA	NA	NA	NA	NA	NA	NA
11	Pre-intervention	female	2.361773248	18:31:00	18:34:00	non-urgent	NA	NA	NA	NA	NA	NA	NA
11	Pre-intervention	male	4.00021919	18:36:00	18:41:00	non-urgent	NA	NA	NA	NA	NA	NA	NA
11	Pre-intervention	female	2.427530276	18:53:00	18:59:00	non-urgent	NA	NA	NA	NA	NA	NA	NA
11	Pre-intervention	male	2.54534495	19:09:00	19:07:00	non-urgent	NA	NA	NA	NA	NA	NA	NA
11	Pre-intervention	female	0.493177708	20:00:00	20:02:00	non-urgent	NA	NA	NA	NA	NA	NA	NA
11	Pre-intervention	female	7.000383583	20:11:00	20:15:00	non-urgent	NA	NA	NA	NA	22:00:00	NA	NA
11	Pre-intervention	male	0.917858513	20:25:00	20:28:00	non-urgent	NA	NA	NA	NA	22:20:00	NA	NA
11	Pre-intervention	female	5.000273988	21:04:00	21:06:00	non-urgent	NA	NA	NA	NA	NA	NA	NA
11	Pre-intervention	female	5.403035783	20:31:00	21:21:00	non-urgent	NA	NA	NA	NA	NA	NA	NA
11	Pre-intervention	male	0.057537399	NA	22:17:00	non-urgent	NA	NA	NA	NA	NA	NA	NA
11	Pre-intervention	male	3.000164393	22:08:00	22:19:00	non-urgent	NA	NA	NA	NA	22:45:00	NA	NA
11	Pre-intervention	female	1.312400679	22:31:00	22:37:00	non-urgent	NA	NA	NA	NA	NA	NA	NA
11	Pre-intervention	male	2.000109595	23:55:00	23:57:00	non-urgent	NA	NA	NA	NA	NA	NA	NA
12	Pre-intervention	female	6.230478382	NA	7:42:00	non-urgent	NA	NA	NA	NA	NA	NA	NA
12	Pre-intervention	male	0.531535975	7:59:00	8:03:00	non-urgent	NA	NA	NA	NA	NA	NA	NA
12	Pre-intervention	male	4.153652255	8:13:00	8:16:00	non-urgent	NA	NA	NA	NA	NA	NA	NA
12	Pre-intervention	male	5.172886186	NA	8:23:00	non-urgent	NA	NA	NA	NA	NA	NA	NA
12	Pre-intervention	male	1.21924489	8:25:00	8:28:00	non-urgent	NA	NA	NA	NA	NA	NA	NA
12	Pre-intervention	male	0.531535975	8:29:00	8:32:00	non-urgent	NA	NA	NA	NA	NA	9:29:00	NA
12	Pre-intervention	male	0.800043838	8:44:00	8:54:00	non-urgent	NA	NA	NA	NA	NA	NA	NA
12	Pre-intervention	female	2.904268727	8:56:00	8:58:00	non-urgent	NA	NA	NA	NA	NA	NA	NA
12	Pre-intervention	female	0.394542167	9:05:00	9:08:00	non-urgent	NA	NA	NA	NA	NA	NA	NA
12	Pre-intervention	male	12.00065757	9:22:00	9:24:00	non-urgent	NA	NA	NA	NA	NA	NA	NA
12	Pre-intervention	male	1.652145323	9:32:00	9:35:00	non-urgent	NA	NA	NA	NA	NA	NA	NA
12	Pre-intervention	female	1.323360184	NA	9:43:00	non-urgent	NA	NA	NA	NA	NA	NA	NA
12	Pre-intervention	male	3.394706559	NA	9:49:00	non-urgent	NA	NA	NA	NA	10:12:00	NA	NA
12	Pre-intervention	male	1.337059565	9:57:00	10:00:00	non-urgent	NA	NA	NA	NA	NA	NA	NA
12	Pre-intervention	female	3.539919996	9:57:00	10:05:00	non-urgent	NA	NA	NA	NA	NA	NA	NA
12	Pre-intervention	female	0.095895666	10:10:00	10:17:00	non-urgent	NA	NA	NA	NA	NA	NA	NA
12	Pre-intervention	female	0.095895666	10:06:00	10:23:00	non-urgent	NA	NA	NA	NA	NA	NA	NA
12	Pre-intervention	female	3.120718944	10:15:00	10:25:00	non-urgent	NA	NA	NA	NA	NA	NA	NA
12	Pre-intervention	female	1.876815168	10:05:00	10:25:00	non-urgent	NA	NA	NA	NA	NA	13:00:00	NA
12	Pre-intervention	female	1.759000493	NA	10:30:00	non-urgent	NA	NA	NA	NA	NA	NA	NA
12	Pre-intervention	male	2.364513124	10:22:00	10:32:00	non-urgent	NA	NA	NA	NA	NA	NA	NA
12	Pre-intervention	male	2.953586498	10:24:00	10:34:00	non-urgent	NA	NA	NA	NA	NA	NA	NA
12	Pre-intervention	male	1.29048167	10:33:00	10:37:00	non-urgent	NA	NA	NA	NA	NA	NA	NA
12	Pre-intervention	male	0.709627925	10:33:00	10:41:00	non-urgent	NA	NA	NA	NA	NA	NA	NA
12	Pre-intervention	female	1.769959998	10:45:00	10:44:00	non-urgent	NA	NA	NA	NA	NA	NA	NA
12	Pre-intervention	male	2.02476848	10:41:00	10:46:00	non-urgent	NA	NA	NA	NA	12:00:00	12:20:00	NA
12	Pre-intervention	male	4.997534111	10:55:00	10:57:00	non-urgent	NA	NA	NA	NA	NA	NA	NA
12	Pre-intervention	female	2.000109595	11:02:00	11:05:00	non-urgent	NA	NA	NA	NA	NA	NA	NA
12	Pre-intervention	female	0.038358266	10:57:00	11:08:00	non-urgent	NA	NA	NA	NA	NA	NA	NA
12	Pre-intervention	male	9.496410762	11:02:00	11:09:00	non-urgent	NA	NA	NA	NA	NA	NA	NA
12	Pre-intervention	male	5.11260891	11:06:00	11:11:00	non-urgent	NA	NA	NA	NA	NA	NA	NA
12	Pre-intervention	female	2.553564579	11:12:00	11:15:00	non-urgent	NA	NA	NA	NA	NA	NA	NA
12	Pre-intervention	female	4.682448353	11:23:00	11:25:00	non-urgent	NA	NA	NA	NA	NA	NA	NA
12	Pre-intervention	male	2.334374486	11:28:00	11:28:00	non-urgent	NA	NA	NA	NA	NA	NA	NA
12	Pre-intervention	female	3.331689408	11:23:00	11:33:00	non-urgent	NA	NA	NA	NA	NA	NA	NA
12	Pre-intervention	female	9.247082032	11:26:00	11:37:00	non-urgent	NA	NA	NA	NA	NA	NA	NA
12	Pre-intervention	female	0.852101485	11:34:00	11:40:00	non-urgent	NA	NA	NA	NA	NA	NA	NA
12	Pre-intervention	male	10.91566661	11:39:00	11:42:00	non-urgent	NA	NA	NA	NA	NA	NA	NA
12	Pre-intervention	male	8.00043838	11:29:00	11:47:00	priority	NA	NA	NA	NA	NA	NA	NA
12	Pre-intervention	female	1.082251082	11:36:00	11:50:00	priority	NA	NA	NA	NA	NA	NA	NA
12	Pre-intervention	male	0.134253932	11:51:00	11:53:00	non-urgent	NA	NA	NA	NA	NA	NA	NA
12	Pre-intervention	male	3.518000986	11:49:00	12:01:00	non-urgent	NA	NA	NA	NA	NA	NA	NA
12	Pre-intervention	male	3.523480739	NA	12:06:00	non-urgent	NA	NA	NA	NA	NA	NA	NA
12	Pre-intervention	female	5.293440736	11:55:00	12:07:00	non-urgent	NA	NA	NA	NA	NA	NA	NA
12	Pre-intervention	male	1.14800811	12:03:00	12:14:00	non-urgent	NA	NA	NA	NA	NA	NA	NA
12	Pre-intervention	male	1.153487862	12:21:00	12:25:00	priority	NA	NA	NA	NA	NA	13:40:00	NA
12	Pre-intervention	male	0.745246315	12:28:00	12:32:00	non-urgent	NA	NA	NA	NA	NA	NA	NA
12	Pre-intervention	male	1.000054798	12:30:00	12:36:00	non-urgent	NA	NA	NA	NA	NA	NA	NA
12	Pre-intervention	male	1.852156283	12:38:00	12:41:00	non-urgent	NA	NA	NA	NA	NA	NA	NA
12	Pre-intervention	male	3.723491698	11:14:00	12:48:00	priority	NA	NA	NA	NA	13:28:00	NA	NA
12	Pre-intervention	female	4.139952874	13:39:00	13:49:00	priority	NA	NA	NA	NA	NA	NA	NA
12	Pre-intervention	female	2.126143898	13:37:00	13:52:00	priority	NA	NA	NA	NA	NA	NA	NA
12	Pre-intervention	male	1.386377336	13:46:00	13:57:00	priority	NA	NA	NA	NA	NA	NA	NA
12	Pre-intervention	male	1.465833744	13:41:00	14:01:00	non-urgent	NA	NA	NA	NA	NA	NA	NA
12	Pre-intervention	male	5.301660365	13:49:00	14:03:00	priority	NA	NA	NA	NA	NA	NA	NA
12	Pre-intervention	male	3.62211628	14:05:00	14:09:00	priority	NA	NA	NA	NA	21:17:00	16:30:00	NA
12	Pre-intervention	male	5.32631925	13:37:00	14:26:00	non-urgent	NA	NA	NA	NA	NA	NA	NA
12	Pre-intervention	male	5.230423585	14:30:00	14:33:00	non-urgent	NA	NA	NA	NA	NA	NA	NA
12	Pre-intervention	male	3.931722286	14:41:00	14:44:00	non-urgent	NA	NA	NA	NA	NA	NA	NA
12	Pre-intervention	male	5.000273988	14:50:00	14:52:00	non-urgent	NA	NA	NA	NA	NA	NA	NA
12	Pre-intervention	female	0.79182421	14:54:00	14:58:00	non-urgent	NA	NA	NA	NA	NA	NA	NA
12	Pre-intervention	female	0.671269659	13:45:00	15:00:00	priority	NA	NA	NA	NA	15:25:00	NA	NA
12	Pre-intervention	male	0.586333498	NA	15:14:00	non-urgent	NA	NA	NA	NA	NA	16:12:00	NA
12	Pre-intervention	male	2.997424516	15:19:00	15:21:00	non-urgent	NA	NA	NA	NA	NA	NA	NA
12	Pre-intervention	male	3.01660365	15:27:00	15:33:00	priority	NA	NA	NA	NA	20:38:00	NA	NA
12	Pre-intervention	male	5.000273988	15:25:00	15:40:00	non-urgent	NA	NA	NA	NA	NA	NA	NA
12	Pre-intervention	male	1.594607924	13:00:00	15:42:00	priority	NA	NA	NA	NA	NA	NA	NA
12	Pre-intervention	male	0.410981424	15:17:00	16:10:00	priority	NA	NA	NA	NA	NA	NA	NA
12	Pre-intervention	male	2.030248233	16:16:00	16:24:00	non-urgent	NA	NA	NA	NA	NA	NA	NA
12	Pre-intervention	female	5.044112006	NA	16:42:00	non-urgent	NA	NA	NA	NA	NA	NA	NA
12	Pre-intervention	male	1.235684147	15:22:00	16:54:00	priority	NA	NA	NA	NA	17:10:00	NA	NA
12	Pre-intervention	male	8.074415036	17:02:00	17:01:00	non-urgent	NA	NA	NA	NA	NA	NA	NA
12	Pre-intervention	male	0.282207244	17:25:00	17:27:00	non-urgent	NA	NA	NA	NA	NA	NA	NA
12	Pre-intervention	female	6.000328785	17:30:00	17:35:00	non-urgent	NA	NA	NA	NA	NA	NA	NA
12	Pre-intervention	male	2.164502165	NA	18:12:00	non-urgent	NA	NA	NA	NA	NA	NA	NA
12	Pre-intervention	female	0.939777522	NA	18:19:00	non-urgent	NA	NA	NA	NA	NA	NA	NA
12	Pre-intervention	male	0.038358266	18:23:00	18:37:00	non-urgent	NA	NA	NA	NA	19:30:00	NA	NA
12	Pre-intervention	male	4.287906187	NA	18:41:00	non-urgent	NA	NA	NA	NA	NA	NA	NA
12	Pre-intervention	female	9.288180174	18:43:00	18:45:00	non-urgent	NA	NA	NA	NA	NA	NA	NA
12	Pre-intervention	female	10.15124116	NA	18:49:00	non-urgent	NA	NA	NA	NA	NA	NA	NA
12	Pre-intervention	male	4.605731821	18:58:00	19:02:00	non-urgent	NA	NA	NA	NA	NA	NA	NA
12	Pre-intervention	female	2.485067675	19:06:00	19:09:00	non-urgent	NA	NA	NA	NA	NA	NA	NA
12	Pre-intervention	female	0.005479752	19:12:00	19:20:00	non-urgent	NA	NA	NA	NA	NA	NA	NA
12	Pre-intervention	male	0.59181325	19:26:00	19:29:00	non-urgent	NA	NA	NA	NA	21:11:00	NA	NA
12	Pre-intervention	male	2.868650337	19:38:00	19:41:00	non-urgent	NA	NA	NA	NA	NA	NA	NA
12	Pre-intervention	male	8.151131569	NA	19:43:00	non-urgent	NA	NA	NA	NA	NA	NA	NA
12	Pre-intervention	male	3.254972875	NA	20:11:00	non-urgent	NA	NA	NA	NA	NA	NA	NA
12	Pre-intervention	male	0.835662228	NA	20:42:00	non-urgent	NA	NA	NA	NA	NA	NA	NA
12	Pre-intervention	male	0.243848978	NA	22:03:00	non-urgent	NA	NA	NA	NA	NA	NA	NA
12	Pre-intervention	male	3.041262535	NA	22:43:00	non-urgent	NA	NA	NA	NA	0:42:00	NA	NA
12	Pre-intervention	female	0.904159132	23:07:00	23:09:00	non-urgent	NA	NA	NA	NA	0:36:00	0:24:00	NA
13	Pre-intervention	male	2.002849471	23:57:00	0:00:00	non-urgent	NA	NA	NA	NA	7:10:00	NA	NA
13	Pre-intervention	male	2.000109595	0:12:00	0:16:00	non-urgent	NA	NA	NA	NA	7:10:00	NA	NA
13	Pre-intervention	female	1.945312072	7:56:00	8:00:00	non-urgent	NA	NA	NA	NA	NA	NA	NA
13	Pre-intervention	male	4.356403091	9:02:00	9:17:00	non-urgent	NA	NA	NA	NA	NA	NA	NA
13	Pre-intervention	female	3.000164393	9:20:00	9:31:00	non-urgent	NA	NA	NA	NA	NA	NA	NA
13	Pre-intervention	male	1.635706066	9:24:00	9:40:00	non-urgent	NA	NA	NA	NA	NA	NA	NA
13	Pre-intervention	male	0.712367801	NA	9:42:00	non-urgent	NA	NA	NA	NA	NA	NA	NA
13	Pre-intervention	male	3.005644145	9:40:00	9:45:00	non-urgent	NA	NA	NA	NA	NA	NA	NA
13	Pre-intervention	female	1.189106252	9:38:00	9:47:00	non-urgent	NA	NA	NA	NA	NA	NA	NA
13	Pre-intervention	male	0.065757028	9:42:00	9:49:00	non-urgent	NA	NA	NA	NA	NA	NA	NA
13	Pre-intervention	male	10.2854951	9:51:00	9:52:00	non-urgent	NA	NA	NA	NA	NA	NA	NA
13	Pre-intervention	female	14.00076717	9:44:00	9:54:00	non-urgent	NA	NA	NA	NA	NA	NA	NA
13	Pre-intervention	male	3.348128665	9:45:00	9:57:00	non-urgent	NA	NA	NA	NA	NA	NA	NA
13	Pre-intervention	male	6.167461231	NA	9:59:00	non-urgent	NA	NA	NA	NA	NA	NA	NA
13	Pre-intervention	male	1.723382103	9:48:00	10:02:00	non-urgent	NA	NA	NA	NA	NA	NA	NA
13	Pre-intervention	female	0.904159132	10:21:00	10:23:00	non-urgent	NA	NA	NA	NA	NA	NA	NA
13	Pre-intervention	male	1.337059565	10:10:00	10:29:00	non-urgent	NA	NA	NA	NA	NA	NA	NA
13	Pre-intervention	male	1.657625075	10:28:00	10:35:00	non-urgent	NA	NA	NA	NA	NA	NA	NA
13	Pre-intervention	female	1.279522166	10:54:00	10:38:00	non-urgent	NA	NA	NA	NA	NA	NA	NA
13	Pre-intervention	female	2.452189161	10:43:00	10:43:00	non-urgent	NA	NA	NA	NA	NA	NA	NA
13	Pre-intervention	male	0.720587429	10:41:00	10:45:00	non-urgent	NA	NA	NA	NA	NA	NA	NA
13	Pre-intervention	male	10.00054798	10:44:00	10:53:00	non-urgent	NA	NA	NA	NA	NA	NA	NA
13	Pre-intervention	male	5.320839498	NA	10:55:00	non-urgent	NA	NA	NA	NA	NA	NA	NA
13	Pre-intervention	male	6.000328785	11:00:00	11:04:00	non-urgent	NA	NA	NA	NA	NA	NA	NA
13	Pre-intervention	male	0.547975232	11:04:00	11:07:00	non-urgent	NA	NA	NA	NA	NA	NA	NA
13	Pre-intervention	female	2.997424516	NA	11:12:00	non-urgent	NA	NA	NA	NA	NA	NA	NA
13	Pre-intervention	female	0.882240123	11:11:00	11:16:00	non-urgent	NA	NA	NA	NA	NA	NA	NA
13	Pre-intervention	male	4.00021919	NA	11:18:00	non-urgent	NA	NA	NA	NA	NA	NA	NA
13	Pre-intervention	female	4.183790893	NA	11:21:00	non-urgent	NA	NA	NA	NA	NA	NA	NA
13	Pre-intervention	female	4.002959066	11:06:00	11:29:00	non-urgent	NA	NA	NA	NA	NA	NA	NA
13	Pre-intervention	male	2.679598882	11:12:00	11:54:00	non-urgent	NA	NA	NA	NA	NA	NA	NA
13	Pre-intervention	female	0.835662228	11:44:00	11:57:00	non-urgent	NA	NA	NA	NA	NA	NA	NA
13	Pre-intervention	male	3.000164393	11:55:00	12:04:00	non-urgent	NA	NA	NA	NA	NA	NA	NA
13	Pre-intervention	male	1.175406872	11:52:00	12:07:00	non-urgent	NA	NA	NA	NA	NA	NA	NA
13	Pre-intervention	female	3.011123897	9:29:00	12:09:00	priority	NA	NA	NA	NA	NA	NA	NA
13	Pre-intervention	male	3.326209655	NA	12:10:00	non-urgent	NA	NA	NA	NA	NA	NA	NA
13	Pre-intervention	male	0.967176284	12:21:00	12:28:00	non-urgent	NA	NA	NA	NA	NA	NA	NA
13	Pre-intervention	male	0.887719875	NA	12:55:00	non-urgent	NA	NA	NA	NA	NA	NA	NA
13	Pre-intervention	male	4.00021919	12:54:00	12:58:00	non-urgent	NA	NA	NA	NA	NA	NA	NA
13	Pre-intervention	male	6.000328785	12:53:00	13:00:00	non-urgent	NA	NA	NA	NA	NA	NA	NA
13	Pre-intervention	male	1.016494054	12:59:00	13:01:00	non-urgent	NA	NA	NA	NA	NA	NA	NA
13	Pre-intervention	male	6.000328785	13:04:00	13:07:00	non-urgent	NA	NA	NA	NA	NA	NA	NA
13	Pre-intervention	male	1.49049263	NA	13:19:00	non-urgent	NA	NA	NA	NA	NA	NA	NA
13	Pre-intervention	male	8.044276399	NA	13:21:00	non-urgent	NA	NA	NA	NA	NA	NA	NA
13	Pre-intervention	male	0.328785139	NA	13:38:00	non-urgent	NA	NA	NA	NA	NA	NA	NA
13	Pre-intervention	female	1.485012877	13:32:00	13:42:00	non-urgent	NA	NA	NA	NA	NA	NA	NA
13	Pre-intervention	male	0.983615541	NA	13:51:00	non-urgent	NA	NA	NA	NA	NA	NA	NA
13	Pre-intervention	female	0.794564086	NA	14:01:00	priority	NA	NA	NA	NA	NA	NA	NA
13	Pre-intervention	female	1.485012877	NA	14:02:00	non-urgent	NA	NA	NA	NA	NA	NA	NA
13	Pre-intervention	female	0.323305387	13:28:00	14:09:00	priority	NA	NA	NA	NA	14:30:00	NA	NA
13	Pre-intervention	male	5.000273988	14:11:00	14:15:00	non-urgent	NA	NA	NA	NA	NA	NA	NA
13	Pre-intervention	male	5.70442216	NA	14:20:00	non-urgent	NA	NA	NA	NA	NA	NA	NA
13	Pre-intervention	female	11.00060277	14:23:00	14:28:00	non-urgent	NA	NA	NA	NA	NA	NA	NA
13	Pre-intervention	female	2.312455477	NA	14:34:00	non-urgent	NA	NA	NA	NA	NA	NA	NA
13	Pre-intervention	male	2.657679873	NA	14:38:00	non-urgent	NA	NA	NA	NA	NA	NA	NA
13	Pre-intervention	male	6.000328785	14:41:00	14:43:00	non-urgent	NA	NA	NA	NA	NA	15:46:00	NA
13	Pre-intervention	male	5.260562223	NA	14:44:00	non-urgent	NA	NA	NA	NA	NA	NA	NA
13	Pre-intervention	male	4.326264453	NA	15:06:00	non-urgent	NA	NA	NA	NA	NA	NA	NA
13	Pre-intervention	male	0.701408296	NA	15:11:00	non-urgent	NA	NA	NA	NA	NA	NA	NA
13	Pre-intervention	female	4.41394049	NA	16:04:00	non-urgent	NA	NA	NA	NA	NA	NA	NA
13	Pre-intervention	male	4.581072936	16:05:00	16:07:00	non-urgent	NA	NA	NA	NA	NA	NA	NA
13	Pre-intervention	female	3.254972875	NA	16:27:00	non-urgent	NA	NA	NA	NA	NA	NA	NA
13	Pre-intervention	male	1.611047181	16:32:00	16:36:00	non-urgent	NA	NA	NA	NA	NA	NA	NA
13	Pre-intervention	male	4.323524577	16:43:00	16:43:00	non-urgent	NA	NA	NA	NA	NA	NA	NA
13	Pre-intervention	male	5.000273988	16:58:00	16:59:00	non-urgent	NA	NA	NA	NA	NA	NA	NA
13	Pre-intervention	male	0.980875664	NA	17:02:00	non-urgent	NA	NA	NA	NA	NA	NA	NA
13	Pre-intervention	male	13.03359088	NA	17:11:00	non-urgent	NA	NA	NA	NA	NA	NA	NA
13	Pre-intervention	female	2.126143898	18:03:00	18:05:00	non-urgent	NA	NA	NA	NA	NA	NA	NA
13	Pre-intervention	female	10.00054798	18:15:00	18:17:00	non-urgent	NA	NA	NA	NA	NA	NA	NA
13	Pre-intervention	male	3.627596033	NA	18:56:00	non-urgent	NA	NA	NA	NA	NA	NA	NA
13	Pre-intervention	male	8.00043838	19:02:00	19:04:00	non-urgent	NA	NA	NA	NA	NA	NA	NA
13	Pre-intervention	male	3.000164393	19:06:00	19:09:00	non-urgent	NA	NA	NA	NA	NA	NA	NA
13	Pre-intervention	male	5.052331635	NA	19:13:00	non-urgent	NA	NA	NA	NA	NA	NA	NA
13	Pre-intervention	female	0.24932873	19:07:00	19:14:00	non-urgent	NA	NA	NA	NA	NA	NA	NA
13	Pre-intervention	male	9.000493178	19:11:00	19:18:00	non-urgent	NA	NA	NA	NA	NA	NA	NA
13	Pre-intervention	male	0.904159132	19:42:00	19:45:00	non-urgent	NA	NA	NA	NA	NA	NA	NA
13	Pre-intervention	male	0.802783714	20:15:00	20:13:00	non-urgent	NA	NA	NA	NA	NA	NA	NA
13	Pre-intervention	male	1.424735602	20:10:00	20:15:00	non-urgent	NA	NA	NA	NA	NA	NA	NA
13	Pre-intervention	male	5.035892378	20:20:00	20:28:00	non-urgent	NA	NA	NA	NA	NA	NA	NA
13	Pre-intervention	female	1.523371144	20:45:00	20:52:00	non-urgent	NA	NA	NA	NA	NA	NA	NA
13	Pre-intervention	male	0.361663653	NA	21:35:00	non-urgent	NA	NA	NA	NA	22:20:00	NA	NA
13	Pre-intervention	male	1.674064332	21:54:00	21:53:00	non-urgent	NA	NA	NA	NA	NA	NA	NA
13	Pre-intervention	male	1.39733684	21:51:00	21:55:00	non-urgent	NA	NA	NA	NA	NA	NA	NA
13	Pre-intervention	male	0.347964272	NA	23:29:00	non-urgent	NA	NA	NA	NA	NA	NA	NA
14	Pre-intervention	male	0.854841361	NA	0:00:00	non-urgent	NA	NA	NA	NA	1:00:00	NA	NA
14	Pre-intervention	female	24.00131514	0:18:00	0:20:00	non-urgent	NA	NA	NA	NA	NA	NA	NA
14	Pre-intervention	female	0	2:06:00	2:13:00	priority	NA	NA	NA	NA	4:25:00	NA	NA
14	Pre-intervention	male	0.438380185	4:07:00	4:11:00	non-urgent	NA	NA	NA	NA	NA	NA	NA
14	Pre-intervention	female	0.778124829	NA	4:38:00	non-urgent	NA	NA	NA	NA	NA	NA	NA
14	Pre-intervention	male	0.506877089	6:32:00	6:37:00	non-urgent	NA	NA	NA	NA	NA	NA	NA
14	Pre-intervention	male	2.08230588	6:42:00	6:45:00	non-urgent	NA	NA	NA	NA	NA	NA	NA
14	Pre-intervention	male	1.479533125	NA	6:57:00	non-urgent	NA	NA	NA	NA	NA	NA	NA
14	Pre-intervention	male	0.830182476	7:21:00	7:24:00	non-urgent	NA	NA	NA	NA	NA	NA	NA
14	Pre-intervention	female	4.811222533	NA	7:43:00	non-urgent	NA	NA	NA	NA	NA	NA	NA
14	Pre-intervention	male	1.000054798	7:56:00	7:57:00	non-urgent	NA	NA	NA	NA	10:17:00	10:20:00	NA
14	Pre-intervention	male	4.00021919	9:10:00	9:16:00	non-urgent	NA	NA	NA	NA	NA	NA	NA
14	Pre-intervention	female	6.000328785	9:14:00	9:19:00	priority	NA	NA	NA	NA	10:40:00	10:42:00	10:00:00
14	Pre-intervention	male	1.934352567	9:30:00	9:32:00	priority	NA	NA	NA	NA	10:35:00	NA	10:39:00
14	Pre-intervention	male	5.000273988	NA	9:40:00	non-urgent	NA	NA	NA	NA	NA	NA	NA
14	Pre-intervention	male	8.285385501	10:01:00	10:07:00	non-urgent	NA	NA	NA	NA	NA	NA	NA
14	Pre-intervention	male	2.098745137	9:59:00	10:11:00	non-urgent	NA	NA	NA	NA	NA	NA	NA
14	Pre-intervention	female	0.542495479	NA	10:14:00	non-urgent	NA	NA	NA	NA	NA	NA	NA
14	Pre-intervention	male	6.000328785	10:05:00	10:19:00	non-urgent	NA	NA	NA	NA	NA	NA	NA
14	Pre-intervention	male	5.556468848	10:08:00	10:22:00	non-urgent	NA	NA	NA	NA	NA	NA	NA
14	Pre-intervention	male	1.501452134	10:28:00	10:37:00	non-urgent	NA	NA	NA	NA	NA	NA	NA
14	Pre-intervention	male	3.69335306	10:39:00	10:42:00	non-urgent	NA	NA	NA	NA	NA	NA	NA
14	Pre-intervention	female	2.369992876	10:40:00	10:46:00	non-urgent	NA	NA	NA	NA	NA	NA	NA
14	Pre-intervention	female	0.123294427	10:38:00	10:48:00	non-urgent	NA	NA	NA	NA	NA	11:23:00	NA
14	Pre-intervention	female	1.501452134	10:42:00	10:55:00	non-urgent	NA	NA	NA	NA	NA	11:46:00	NA
14	Pre-intervention	male	1.5973478	11:06:00	11:07:00	non-urgent	NA	NA	NA	NA	NA	NA	NA
14	Pre-intervention	male	5.000273988	11:17:00	11:24:00	non-urgent	NA	NA	NA	NA	NA	NA	NA
14	Pre-intervention	male	0.323305387	11:24:00	11:29:00	non-urgent	NA	NA	NA	NA	NA	NA	NA
14	Pre-intervention	male	1.463093868	11:21:00	11:39:00	non-urgent	NA	NA	NA	NA	12:22:00	NA	NA
14	Pre-intervention	male	0.246588854	11:38:00	11:47:00	non-urgent	NA	NA	NA	NA	NA	NA	NA
14	Pre-intervention	female	1.830237273	15:07:00	11:52:00	non-urgent	NA	NA	NA	NA	NA	NA	NA
14	Pre-intervention	female	4.268727054	NA	11:56:00	non-urgent	NA	NA	NA	NA	NA	NA	NA
14	Pre-intervention	female	7.000383583	11:50:00	12:00:00	non-urgent	NA	NA	NA	NA	NA	NA	NA
14	Pre-intervention	female	5.000273988	10:50:00	12:07:00	priority	NA	NA	NA	NA	12:38:00	NA	NA
14	Pre-intervention	female	5.649624637	11:50:00	12:09:00	non-urgent	NA	NA	NA	NA	NA	NA	NA
14	Pre-intervention	male	1.413776097	11:41:00	12:12:00	non-urgent	NA	NA	NA	NA	NA	NA	NA
14	Pre-intervention	male	0.926078141	NA	12:16:00	non-urgent	NA	NA	NA	NA	NA	NA	NA
14	Pre-intervention	female	1.268562661	NA	12:35:00	non-urgent	NA	NA	NA	NA	NA	NA	NA
14	Pre-intervention	male	2.750835662	12:36:00	12:41:00	non-urgent	NA	NA	NA	NA	NA	NA	NA
14	Pre-intervention	female	1.268562661	12:30:00	12:51:00	non-urgent	NA	NA	NA	NA	NA	NA	NA
14	Pre-intervention	male	3.454983835	13:02:00	13:01:00	non-urgent	NA	NA	NA	NA	NA	NA	NA
14	Pre-intervention	male	3.000164393	13:04:00	13:06:00	non-urgent	NA	NA	NA	NA	NA	NA	NA
14	Pre-intervention	female	7.005863335	13:06:00	13:10:00	non-urgent	NA	NA	NA	NA	NA	NA	NA
14	Pre-intervention	male	0.594553126	12:58:00	13:11:00	non-urgent	NA	NA	NA	NA	NA	NA	NA
14	Pre-intervention	male	5.863334977	13:49:00	13:57:00	non-urgent	NA	NA	NA	NA	NA	NA	NA
14	Pre-intervention	male	0.013699381	13:56:00	14:05:00	non-urgent	NA	NA	NA	NA	14:56:00	NA	NA
14	Pre-intervention	male	3.074141049	14:07:00	14:08:00	non-urgent	NA	NA	NA	NA	NA	NA	NA
14	Pre-intervention	male	6.249657515	14:10:00	14:11:00	non-urgent	NA	NA	NA	NA	NA	NA	NA
14	Pre-intervention	male	5.04137213	14:07:00	14:14:00	non-urgent	NA	NA	NA	NA	NA	NA	NA
14	Pre-intervention	male	0.558934736	14:35:00	14:36:00	non-urgent	NA	NA	NA	NA	NA	NA	NA
14	Pre-intervention	male	6.479807113	NA	14:44:00	non-urgent	NA	NA	NA	NA	NA	NA	NA
14	Pre-intervention	male	0.728807058	NA	15:27:00	priority	NA	NA	NA	NA	15:40:00	NA	NA
14	Pre-intervention	male	3.627596033	NA	15:38:00	non-urgent	NA	NA	NA	NA	NA	NA	NA
14	Pre-intervention	female	0.512356841	NA	15:46:00	non-urgent	NA	NA	NA	NA	NA	NA	NA
14	Pre-intervention	male	0.69866842	15:56:00	15:57:00	non-urgent	NA	NA	NA	NA	NA	NA	NA
14	Pre-intervention	male	10.00054798	15:57:00	16:04:00	priority	NA	NA	NA	NA	NA	NA	NA
14	Pre-intervention	female	5.000273988	16:17:00	16:34:00	non-urgent	NA	NA	NA	NA	NA	NA	NA
14	Pre-intervention	male	7.000383583	16:20:00	16:39:00	non-urgent	NA	NA	NA	NA	NA	NA	NA
14	Pre-intervention	male	3.712532194	NA	16:42:00	non-urgent	NA	NA	NA	NA	NA	NA	NA
14	Pre-intervention	male	0.523316346	16:41:00	16:49:00	priority	NA	NA	NA	NA	NA	NA	NA
14	Pre-intervention	male	4.287906187	17:33:00	17:36:00	non-urgent	NA	NA	NA	NA	NA	NA	NA
14	Pre-intervention	female	3.419365445	NA	17:58:00	non-urgent	NA	NA	NA	NA	NA	NA	NA
14	Pre-intervention	male	11.36226643	17:56:00	18:01:00	non-urgent	NA	NA	NA	NA	NA	NA	NA
14	Pre-intervention	female	1.241163899	NA	18:15:00	non-urgent	NA	NA	NA	NA	NA	19:30:00	NA
14	Pre-intervention	female	0.082196285	18:28:00	18:31:00	non-urgent	NA	NA	NA	NA	NA	NA	NA
14	Pre-intervention	male	5.000273988	18:25:00	18:36:00	non-urgent	NA	NA	NA	NA	NA	NA	NA
14	Pre-intervention	female	5.315359746	18:47:00	18:52:00	non-urgent	NA	NA	NA	NA	NA	NA	NA
14	Pre-intervention	male	7.172995781	18:52:00	18:59:00	non-urgent	NA	NA	NA	NA	NA	NA	NA
14	Pre-intervention	male	0.400021919	18:59:00	19:01:00	emergency	NA	NA	NA	NA	NA	NA	NA
14	Pre-intervention	female	2.435749904	18:53:00	19:07:00	non-urgent	NA	NA	NA	NA	NA	NA	NA
14	Pre-intervention	female	5.860595101	19:09:00	19:12:00	non-urgent	NA	NA	NA	NA	NA	NA	NA
14	Pre-intervention	male	5.156446929	NA	20:10:00	non-urgent	NA	NA	NA	NA	NA	NA	NA
14	Pre-intervention	male	4.293385939	NA	20:22:00	non-urgent	NA	NA	NA	NA	NA	NA	NA
14	Pre-intervention	male	3.885144391	21:02:00	21:06:00	non-urgent	NA	NA	NA	NA	NA	NA	NA
14	Pre-intervention	male	10.85812921	NA	21:36:00	non-urgent	NA	NA	NA	NA	NA	NA	NA
14	Pre-intervention	female	0.443859938	21:51:00	21:54:00	non-urgent	NA	NA	NA	NA	NA	NA	NA
14	Pre-intervention	female	0.084936161	22:51:00	22:54:00	non-urgent	NA	NA	NA	NA	NA	NA	NA
15	Pre-intervention	female	0.298646501	2:17:00	3:13:00	priority	NA	NA	NA	NA	4:00:00	NA	NA
15	Pre-intervention	male	0.389062414	3:32:00	3:49:00	priority	NA	NA	NA	NA	NA	4:20:00	NA
15	Pre-intervention	male	0.950737027	4:50:00	4:54:00	non-urgent	NA	NA	NA	NA	NA	NA	NA
15	Pre-intervention	female	0.158912817	7:18:00	7:21:00	non-urgent	NA	NA	NA	NA	NA	NA	NA
15	Pre-intervention	male	0.002739876	7:27:00	7:32:00	priority	NA	NA	NA	NA	NA	NA	7:30:00
15	Pre-intervention	male	8.049756151	NA	7:44:00	non-urgent	NA	NA	NA	NA	NA	NA	NA
15	Pre-intervention	female	3.000164393	8:23:00	8:25:00	non-urgent	NA	NA	NA	NA	NA	NA	NA
15	Pre-intervention	male	0.854841361	8:29:00	8:36:00	non-urgent	NA	NA	NA	NA	NA	9:43:00	NA
15	Pre-intervention	male	0.337004767	8:27:00	8:39:00	non-urgent	NA	NA	NA	NA	NA	NA	NA
15	Pre-intervention	female	0.506877089	8:30:00	8:43:00	non-urgent	NA	NA	NA	NA	NA	NA	NA
15	Pre-intervention	female	20.00109595	8:53:00	8:55:00	non-urgent	NA	NA	NA	NA	NA	NA	NA
15	Pre-intervention	female	1.460353992	8:33:00	8:59:00	non-urgent	NA	NA	NA	NA	NA	NA	NA
15	Pre-intervention	male	1.186366376	8:57:00	9:04:00	non-urgent	NA	NA	NA	NA	NA	NA	NA
15	Pre-intervention	male	2.167242041	8:54:00	9:09:00	non-urgent	NA	NA	NA	NA	NA	NA	NA
15	Pre-intervention	female	1.709682722	8:57:00	9:12:00	non-urgent	NA	NA	NA	NA	NA	NA	NA
15	Pre-intervention	male	3.000164393	9:01:00	9:15:00	non-urgent	NA	NA	NA	NA	10:03:00	10:09:00	NA
15	Pre-intervention	male	13.00071237	9:15:00	9:20:00	non-urgent	NA	NA	NA	NA	NA	NA	NA
15	Pre-intervention	female	1.548030029	NA	9:22:00	non-urgent	NA	NA	NA	NA	NA	NA	NA
15	Pre-intervention	male	1.356238698	9:20:00	9:26:00	non-urgent	NA	NA	NA	NA	NA	NA	NA
15	Pre-intervention	male	5.000273988	9:22:00	9:32:00	non-urgent	NA	NA	NA	NA	NA	NA	NA
15	Pre-intervention	female	1.575428791	9:29:00	9:35:00	non-urgent	NA	NA	NA	NA	NA	NA	NA
15	Pre-intervention	female	9.000493178	9:33:00	9:40:00	non-urgent	NA	NA	NA	NA	NA	NA	NA
15	Pre-intervention	male	0.123294427	9:34:00	9:44:00	non-urgent	NA	NA	NA	NA	NA	NA	NA
15	Pre-intervention	female	5.000273988	NA	9:45:00	non-urgent	NA	NA	NA	NA	NA	NA	NA
15	Pre-intervention	female	8.00043838	9:35:00	9:47:00	non-urgent	NA	NA	NA	NA	NA	NA	NA
15	Pre-intervention	male	0.410981424	9:41:00	9:49:00	non-urgent	NA	NA	NA	NA	NA	NA	NA
15	Pre-intervention	male	0.739766563	8:47:00	9:55:00	priority	NA	NA	NA	NA	10:15:00	NA	NA
15	Pre-intervention	female	14.00624692	9:44:00	9:57:00	non-urgent	NA	NA	NA	NA	NA	NA	NA
15	Pre-intervention	female	2.000109595	10:02:00	10:09:00	non-urgent	NA	NA	NA	NA	NA	NA	NA
15	Pre-intervention	male	0.66305003	10:04:00	10:11:00	non-urgent	NA	NA	NA	NA	NA	NA	NA
15	Pre-intervention	female	5.200284947	NA	10:15:00	non-urgent	NA	NA	NA	NA	NA	NA	NA
15	Pre-intervention	female	4.041317332	NA	10:17:00	non-urgent	NA	NA	NA	NA	NA	NA	NA
15	Pre-intervention	male	5.36193764	9:46:00	10:21:00	non-urgent	NA	NA	NA	NA	NA	NA	NA
15	Pre-intervention	female	0.843881857	NA	10:24:00	non-urgent	NA	NA	NA	NA	NA	NA	NA
15	Pre-intervention	female	3.000164393	10:09:00	10:27:00	non-urgent	NA	NA	NA	NA	NA	NA	NA
15	Pre-intervention	female	0.167132446	10:11:00	10:29:00	non-urgent	NA	NA	NA	NA	NA	NA	NA
15	Pre-intervention	male	10.00054798	10:21:00	10:36:00	non-urgent	NA	NA	NA	NA	NA	NA	NA
15	Pre-intervention	male	5.055071511	NA	10:39:00	non-urgent	NA	NA	NA	NA	NA	NA	NA
15	Pre-intervention	male	6.222258754	10:30:00	10:41:00	non-urgent	NA	NA	NA	NA	NA	NA	NA
15	Pre-intervention	male	2.928927612	NA	10:43:00	non-urgent	NA	NA	NA	NA	NA	NA	NA
15	Pre-intervention	female	1.465833744	10:26:00	10:45:00	non-urgent	NA	NA	NA	NA	NA	NA	NA
15	Pre-intervention	male	0.457559318	10:31:00	10:47:00	non-urgent	NA	NA	NA	NA	NA	NA	NA
15	Pre-intervention	male	2.369992876	10:29:00	10:52:00	non-urgent	NA	NA	NA	NA	NA	NA	NA
15	Pre-intervention	male	0.616472135	10:58:00	10:53:00	non-urgent	NA	NA	NA	NA	NA	NA	NA
15	Pre-intervention	female	0.786344457	10:32:00	10:55:00	non-urgent	NA	NA	NA	NA	12:26:00	NA	NA
15	Pre-intervention	female	2.43848978	10:45:00	10:59:00	non-urgent	NA	NA	NA	NA	NA	NA	NA
15	Pre-intervention	male	3.71527207	10:18:00	11:01:00	non-urgent	NA	NA	NA	NA	NA	NA	NA
15	Pre-intervention	male	0.043838019	10:58:00	11:04:00	non-urgent	NA	NA	NA	NA	NA	NA	NA
15	Pre-intervention	male	0.10685517	10:48:00	11:09:00	non-urgent	NA	NA	NA	NA	NA	NA	NA
15	Pre-intervention	male	0.706888049	10:21:00	11:10:00	non-urgent	NA	NA	NA	NA	NA	NA	NA
15	Pre-intervention	female	0.068496904	11:07:00	11:13:00	non-urgent	NA	NA	NA	NA	NA	NA	NA
15	Pre-intervention	male	3.000164393	11:12:00	11:18:00	non-urgent	NA	NA	NA	NA	NA	NA	NA
15	Pre-intervention	female	1.205545509	NA	11:20:00	non-urgent	NA	NA	NA	NA	NA	NA	NA
15	Pre-intervention	male	0.20001096	11:16:00	11:23:00	non-urgent	NA	NA	NA	NA	NA	NA	NA
15	Pre-intervention	female	4.189270645	NA	11:28:00	non-urgent	NA	NA	NA	NA	NA	NA	NA
15	Pre-intervention	male	2.534385446	NA	11:31:00	non-urgent	NA	NA	NA	NA	NA	NA	NA
15	Pre-intervention	male	2.241218697	NA	11:36:00	non-urgent	NA	NA	NA	NA	NA	NA	NA
15	Pre-intervention	female	0.986355417	NA	11:40:00	non-urgent	NA	NA	NA	NA	NA	NA	NA
15	Pre-intervention	male	0.131514056	NA	11:44:00	non-urgent	NA	NA	NA	NA	NA	NA	NA
15	Pre-intervention	male	7.060660858	NA	11:48:00	non-urgent	NA	NA	NA	NA	NA	NA	NA
15	Pre-intervention	female	4.635870459	11:57:00	12:05:00	non-urgent	NA	NA	NA	NA	NA	NA	NA
15	Pre-intervention	female	2.424790399	NA	12:10:00	priority	NA	NA	NA	NA	NA	NA	NA
15	Pre-intervention	male	5.000273988	12:04:00	12:18:00	non-urgent	NA	NA	NA	NA	NA	NA	NA
15	Pre-intervention	male	1.742561236	12:20:00	12:23:00	non-urgent	NA	NA	NA	NA	NA	NA	NA
15	Pre-intervention	female	8.244287358	NA	12:28:00	non-urgent	NA	NA	NA	NA	NA	NA	NA
15	Pre-intervention	male	0.80552359	NA	12:32:00	priority	NA	NA	NA	NA	12:46:00	NA	NA
15	Pre-intervention	male	11.00060277	12:27:00	12:33:00	non-urgent	NA	NA	NA	NA	NA	NA	NA
15	Pre-intervention	female	1.243903776	12:03:00	12:38:00	non-urgent	NA	NA	NA	NA	NA	NA	NA
15	Pre-intervention	female	1.243903776	NA	12:39:00	non-urgent	NA	NA	NA	NA	NA	NA	NA
15	Pre-intervention	female	1.345279193	12:34:00	12:42:00	non-urgent	NA	NA	NA	NA	NA	NA	NA
15	Pre-intervention	female	1.191846129	12:37:00	12:45:00	non-urgent	NA	NA	NA	NA	NA	NA	NA
15	Pre-intervention	male	0.967176284	NA	12:47:00	non-urgent	NA	NA	NA	NA	NA	NA	NA
15	Pre-intervention	male	0.813743219	12:43:00	12:52:00	non-urgent	NA	NA	NA	NA	NA	NA	NA
15	Pre-intervention	female	2.424790399	NA	12:56:00	non-urgent	NA	NA	NA	NA	15:23:00	NA	NA
15	Pre-intervention	female	3.523480739	13:03:00	13:07:00	non-urgent	NA	NA	NA	NA	NA	NA	NA
15	Pre-intervention	male	3.75089046	13:14:00	13:20:00	non-urgent	NA	NA	NA	NA	NA	NA	NA
15	Pre-intervention	female	0.66305003	13:30:00	13:35:00	non-urgent	NA	NA	NA	NA	NA	NA	NA
15	Pre-intervention	male	0.153433065	12:54:00	13:40:00	priority	NA	NA	NA	NA	13:50:00	NA	NA
15	Pre-intervention	male	0.019179133	13:43:00	13:46:00	emergency	NA	NA	NA	NA	NA	NA	13:56:00
15	Pre-intervention	female	0.471258699	NA	13:48:00	non-urgent	NA	NA	NA	NA	NA	NA	NA
15	Pre-intervention	female	0.720587429	NA	14:12:00	non-urgent	NA	NA	NA	NA	NA	NA	NA
15	Pre-intervention	male	0.068496904	14:24:00	14:30:00	non-urgent	NA	NA	NA	NA	NA	NA	NA
15	Pre-intervention	male	3.000164393	14:27:00	14:33:00	non-urgent	NA	NA	NA	NA	16:11:00	NA	NA
15	Pre-intervention	male	0.252068606	14:52:00	14:49:00	non-urgent	NA	NA	NA	NA	NA	NA	NA
15	Pre-intervention	female	0.66305003	NA	14:56:00	non-urgent	NA	NA	NA	NA	NA	NA	NA
15	Pre-intervention	male	0.115074799	14:52:00	15:07:00	non-urgent	NA	NA	NA	NA	NA	NA	NA
15	Pre-intervention	male	3.000164393	15:11:00	15:14:00	non-urgent	NA	NA	NA	NA	NA	NA	NA
15	Pre-intervention	female	0.687708916	15:17:00	15:21:00	non-urgent	NA	NA	NA	NA	NA	NA	NA
15	Pre-intervention	male	3.381007178	15:34:00	15:33:00	non-urgent	NA	NA	NA	NA	NA	NA	NA
15	Pre-intervention	male	3.482382596	15:35:00	15:40:00	non-urgent	NA	NA	NA	NA	NA	NA	NA
15	Pre-intervention	male	1.084990958	15:55:00	15:58:00	non-urgent	NA	NA	NA	NA	NA	NA	NA
15	Pre-intervention	female	0.676749411	15:57:00	16:02:00	non-urgent	NA	NA	NA	NA	NA	NA	NA
15	Pre-intervention	male	5.260562223	15:23:00	16:09:00	non-urgent	NA	NA	NA	NA	NA	NA	NA
15	Pre-intervention	female	0.112334922	16:15:00	16:48:00	priority	NA	NA	NA	NA	NA	NA	NA
15	Pre-intervention	female	17.54342704	16:58:00	17:02:00	non-urgent	NA	NA	NA	NA	NA	NA	NA
15	Pre-intervention	female	0.189051455	16:36:00	17:05:00	non-urgent	NA	NA	NA	NA	NA	NA	NA
15	Pre-intervention	female	8.915557017	NA	17:19:00	non-urgent	NA	NA	NA	NA	NA	NA	NA
15	Pre-intervention	male	4.424899995	NA	17:24:00	non-urgent	NA	NA	NA	NA	NA	NA	NA
15	Pre-intervention	female	2.868650337	NA	17:26:00	non-urgent	NA	NA	NA	NA	NA	NA	NA
15	Pre-intervention	male	5.140007672	17:39:00	17:43:00	non-urgent	NA	NA	NA	NA	NA	NA	NA
15	Pre-intervention	male	0.019179133	17:50:00	17:54:00	non-urgent	NA	NA	NA	NA	18:45:00	NA	NA
15	Pre-intervention	male	0.720587429	17:28:00	17:55:00	priority	NA	NA	NA	NA	18:24:00	NA	NA
15	Pre-intervention	female	0.983615541	17:56:00	18:00:00	non-urgent	NA	NA	NA	NA	NA	NA	NA
15	Pre-intervention	male	0.816483095	NA	18:25:00	non-urgent	NA	NA	NA	NA	NA	NA	NA
15	Pre-intervention	male	5.687982903	NA	18:36:00	non-urgent	NA	NA	NA	NA	NA	NA	NA
15	Pre-intervention	male	12.82536029	18:41:00	18:44:00	non-urgent	NA	NA	NA	NA	NA	NA	NA
15	Pre-intervention	male	5.978409776	NA	18:53:00	non-urgent	NA	NA	NA	NA	NA	NA	NA
15	Pre-intervention	female	0.391802291	19:28:00	19:31:00	non-urgent	NA	NA	NA	NA	20:50:00	20:47:00	20:10:00
15	Pre-intervention	male	0.37810291	NA	20:11:00	non-urgent	NA	NA	NA	NA	20:45:00	NA	22:40:00
15	Pre-intervention	male	1.413776097	NA	20:26:00	non-urgent	NA	NA	NA	NA	NA	NA	NA
15	Pre-intervention	female	4.00021919	21:50:00	21:52:00	non-urgent	NA	NA	NA	NA	NA	NA	NA
15	Pre-intervention	female	0.55619486	NA	22:00:00	non-urgent	NA	NA	NA	NA	NA	NA	NA
15	Pre-intervention	male	3.024823278	NA	22:08:00	non-urgent	NA	NA	NA	NA	NA	NA	NA
15	Pre-intervention	female	5.301660365	NA	22:47:00	non-urgent	NA	NA	NA	NA	NA	NA	NA
16	Pre-intervention	female	0.616472135	NA	0:58:00	non-urgent	NA	NA	NA	NA	NA	NA	NA
16	Pre-intervention	female	0.493177708	4:20:00	4:22:00	non-urgent	NA	NA	NA	NA	NA	4:58:00	NA
16	Pre-intervention	female	1.443914735	7:37:00	7:42:00	non-urgent	NA	NA	NA	NA	NA	NA	NA
16	Pre-intervention	male	0.835662228	8:40:00	8:44:00	priority	NA	NA	NA	NA	NA	10:52:00	NA
16	Pre-intervention	female	0.813743219	8:43:00	8:49:00	non-urgent	NA	NA	NA	NA	NA	NA	NA
16	Pre-intervention	female	3.545399748	8:50:00	8:54:00	non-urgent	NA	NA	NA	NA	NA	NA	NA
16	Pre-intervention	male	1.046632692	NA	8:59:00	non-urgent	NA	NA	NA	NA	NA	NA	NA
16	Pre-intervention	female	2.813852814	8:53:00	9:03:00	non-urgent	NA	NA	NA	NA	NA	NA	NA
16	Pre-intervention	male	0.495917585	8:49:00	9:06:00	non-urgent	NA	NA	NA	NA	NA	NA	NA
16	Pre-intervention	male	0.972656036	9:05:00	9:10:00	non-urgent	NA	NA	NA	NA	NA	NA	NA
16	Pre-intervention	male	5.304400241	8:58:00	9:12:00	non-urgent	NA	NA	NA	NA	NA	NA	NA
16	Pre-intervention	female	9.000493178	8:57:00	9:13:00	non-urgent	NA	NA	NA	NA	NA	NA	NA
16	Pre-intervention	male	3.424845197	9:13:00	9:19:00	non-urgent	NA	NA	NA	NA	NA	NA	NA
16	Pre-intervention	female	1.21924489	9:21:00	9:28:00	non-urgent	NA	NA	NA	NA	NA	NA	NA
16	Pre-intervention	male	2.865910461	NA	9:39:00	non-urgent	NA	NA	NA	NA	NA	NA	NA
16	Pre-intervention	female	6.000328785	9:22:00	9:42:00	non-urgent	NA	NA	NA	NA	NA	NA	NA
16	Pre-intervention	male	0.624691764	9:40:00	9:45:00	non-urgent	NA	NA	NA	NA	NA	NA	NA
16	Pre-intervention	female	3.835826621	NA	9:50:00	non-urgent	NA	NA	NA	NA	NA	NA	NA
16	Pre-intervention	male	0.893199627	9:46:00	9:55:00	non-urgent	NA	NA	NA	NA	NA	NA	NA
16	Pre-intervention	male	1.104170092	9:52:00	10:00:00	non-urgent	NA	NA	NA	NA	NA	NA	NA
16	Pre-intervention	female	4.00021919	9:50:00	10:03:00	non-urgent	NA	NA	NA	NA	NA	NA	NA
16	Pre-intervention	female	4.00021919	9:54:00	10:08:00	non-urgent	NA	NA	NA	NA	NA	NA	NA
16	Pre-intervention	male	8.290865253	10:01:00	10:12:00	non-urgent	NA	NA	NA	NA	NA	NA	NA
16	Pre-intervention	male	12.0198367	10:18:00	10:16:00	non-urgent	NA	NA	NA	NA	NA	NA	NA
16	Pre-intervention	male	0.241109102	10:12:00	10:20:00	non-urgent	NA	NA	NA	NA	NA	NA	NA
16	Pre-intervention	male	1.465833744	10:22:00	10:24:00	non-urgent	NA	NA	NA	NA	NA	NA	NA
16	Pre-intervention	male	0.91237876	10:23:00	10:31:00	non-urgent	NA	NA	NA	NA	NA	NA	NA
16	Pre-intervention	female	1.243903776	10:22:00	10:33:00	non-urgent	NA	NA	NA	NA	NA	NA	NA
16	Pre-intervention	male	2.000109595	10:25:00	10:36:00	non-urgent	NA	NA	NA	NA	NA	NA	NA
16	Pre-intervention	female	2.238478821	10:30:00	10:42:00	non-urgent	NA	NA	NA	NA	NA	NA	NA
16	Pre-intervention	female	0.27124774	10:44:00	10:47:00	non-urgent	NA	NA	NA	NA	NA	NA	NA
16	Pre-intervention	male	1.205545509	10:32:00	10:49:00	non-urgent	NA	NA	NA	NA	NA	NA	NA
16	Pre-intervention	male	0.221929969	10:42:00	10:52:00	priority	NA	NA	NA	NA	NA	NA	NA
16	Pre-intervention	female	0.674009535	NA	10:56:00	non-urgent	NA	NA	NA	NA	NA	NA	NA
16	Pre-intervention	female	0.473998575	10:35:00	11:00:00	non-urgent	NA	NA	NA	NA	NA	NA	NA
16	Pre-intervention	male	1.295961423	11:03:00	11:08:00	non-urgent	NA	NA	NA	NA	NA	NA	NA
16	Pre-intervention	female	0.241109102	11:00:00	11:15:00	non-urgent	NA	NA	NA	NA	NA	NA	NA
16	Pre-intervention	female	1.095950463	11:06:00	11:21:00	non-urgent	NA	NA	NA	NA	NA	NA	NA
16	Pre-intervention	male	0.893199627	11:09:00	11:22:00	non-urgent	NA	NA	NA	NA	NA	NA	NA
16	Pre-intervention	female	1.737081484	11:15:00	11:26:00	non-urgent	NA	NA	NA	NA	NA	NA	NA
16	Pre-intervention	male	2.222039564	NA	11:32:00	non-urgent	NA	NA	NA	NA	NA	NA	NA
16	Pre-intervention	male	0.060277275	10:57:00	11:33:00	priority	NA	NA	NA	NA	11:55:00	NA	NA
16	Pre-intervention	male	1.317880432	11:32:00	11:37:00	non-urgent	NA	NA	NA	NA	NA	12:30:00	NA
16	Pre-intervention	male	0.808263466	11:36:00	11:41:00	non-urgent	NA	NA	NA	NA	12:19:00	12:22:00	NA
16	Pre-intervention	male	4.00021919	11:48:00	11:54:00	non-urgent	NA	NA	NA	NA	NA	NA	NA
16	Pre-intervention	male	2.11792427	11:47:00	11:58:00	non-urgent	NA	NA	NA	NA	NA	NA	NA
16	Pre-intervention	male	4.03583758	11:58:00	12:03:00	non-urgent	NA	NA	NA	NA	NA	NA	NA
16	Pre-intervention	male	1.191846129	11:58:00	12:07:00	non-urgent	NA	NA	NA	NA	13:38:00	13:40:00	NA
16	Pre-intervention	female	0.709627925	12:04:00	12:11:00	non-urgent	NA	NA	NA	NA	NA	14:38:00	NA
16	Pre-intervention	male	3.139898077	12:13:00	12:16:00	non-urgent	NA	NA	NA	NA	NA	NA	NA
16	Pre-intervention	female	7.268891446	NA	12:20:00	non-urgent	NA	NA	NA	NA	NA	NA	NA
16	Pre-intervention	male	0.276727492	12:23:00	12:24:00	non-urgent	NA	NA	NA	NA	NA	NA	NA
16	Pre-intervention	male	2.180941421	12:21:00	12:28:00	non-urgent	NA	NA	NA	NA	NA	NA	NA
16	Pre-intervention	male	8.10729355	12:24:00	12:29:00	non-urgent	NA	NA	NA	NA	NA	NA	NA
16	Pre-intervention	male	1.709682722	12:26:00	12:34:00	non-urgent	NA	NA	NA	NA	NA	NA	NA
16	Pre-intervention	female	0.821962847	NA	12:39:00	non-urgent	NA	NA	NA	NA	NA	NA	NA
16	Pre-intervention	male	0.389062414	12:41:00	12:44:00	non-urgent	NA	NA	NA	NA	NA	NA	NA
16	Pre-intervention	male	7.038741849	12:46:00	13:04:00	non-urgent	NA	NA	NA	NA	NA	NA	NA
16	Pre-intervention	male	0.578113869	NA	13:09:00	non-urgent	NA	NA	NA	NA	NA	NA	NA
16	Pre-intervention	male	0.580853745	NA	13:15:00	priority	NA	NA	NA	NA	NA	11:04:00	NA
16	Pre-intervention	male	9.000493178	13:20:00	13:32:00	non-urgent	NA	NA	NA	NA	NA	NA	NA
16	Pre-intervention	male	2.000109595	13:27:00	13:40:00	non-urgent	NA	NA	NA	NA	NA	NA	NA
16	Pre-intervention	male	0.989095293	13:33:00	13:56:00	non-urgent	NA	NA	NA	NA	NA	NA	NA
16	Pre-intervention	female	2.000109595	14:08:00	14:09:00	non-urgent	NA	NA	NA	NA	NA	NA	NA
16	Pre-intervention	male	0.506877089	13:17:00	14:23:00	non-urgent	NA	NA	NA	NA	NA	NA	NA
16	Pre-intervention	female	9.000493178	14:56:00	15:00:00	non-urgent	NA	NA	NA	NA	NA	NA	NA
16	Pre-intervention	male	1.43295523	14:54:00	15:04:00	non-urgent	NA	NA	NA	NA	NA	NA	NA
16	Pre-intervention	male	4.00021919	14:54:00	15:16:00	non-urgent	NA	NA	NA	NA	NA	NA	NA
16	Pre-intervention	female	5.068770892	14:56:00	15:20:00	non-urgent	NA	NA	NA	NA	NA	NA	NA
16	Pre-intervention	male	2.698778015	15:14:00	15:26:00	non-urgent	NA	NA	NA	NA	22:12:00	16:11:00	NA
16	Pre-intervention	male	0.123294427	15:28:00	15:31:00	priority	NA	NA	NA	NA	NA	NA	NA
16	Pre-intervention	male	6.879829032	NA	15:36:00	non-urgent	NA	NA	NA	NA	NA	NA	NA
16	Pre-intervention	male	0.432900433	NA	15:58:00	non-urgent	NA	NA	NA	NA	NA	NA	NA
16	Pre-intervention	male	2.556304455	15:15:00	16:06:00	priority	NA	NA	NA	NA	NA	16:39:00	NA
16	Pre-intervention	male	0.632911392	14:59:00	16:10:00	non-urgent	NA	NA	NA	NA	NA	NA	NA
16	Pre-intervention	female	1.830237273	16:33:00	16:40:00	non-urgent	NA	NA	NA	NA	NA	NA	NA
16	Pre-intervention	male	1.000054798	NA	16:43:00	non-urgent	NA	NA	NA	NA	NA	NA	NA
16	Pre-intervention	male	4.633130582	16:57:00	16:56:00	non-urgent	NA	NA	NA	NA	NA	NA	NA
16	Pre-intervention	female	0.038358266	17:18:00	17:27:00	non-urgent	NA	NA	NA	NA	NA	NA	NA
16	Pre-intervention	male	11.00060277	17:23:00	17:39:00	non-urgent	NA	NA	NA	NA	NA	NA	NA
16	Pre-intervention	male	1.841196778	17:50:00	17:52:00	non-urgent	NA	NA	NA	NA	NA	NA	NA
16	Pre-intervention	female	10.09918352	NA	18:04:00	non-urgent	NA	NA	NA	NA	NA	NA	NA
16	Pre-intervention	female	1.205545509	NA	18:18:00	non-urgent	NA	NA	NA	NA	NA	NA	NA
16	Pre-intervention	male	3.000164393	18:26:00	18:28:00	non-urgent	NA	NA	NA	NA	NA	NA	NA
16	Pre-intervention	female	8.351142528	NA	18:34:00	non-urgent	NA	NA	NA	NA	NA	NA	NA
16	Pre-intervention	female	0.145213436	18:44:00	18:45:00	non-urgent	NA	NA	NA	NA	19:31:00	NA	NA
16	Pre-intervention	female	0.008219628	18:54:00	18:56:00	non-urgent	NA	NA	NA	NA	NA	NA	NA
16	Pre-intervention	male	2.191900926	NA	19:05:00	non-urgent	NA	NA	NA	NA	NA	NA	NA
16	Pre-intervention	female	4.66326922	NA	19:26:00	non-urgent	NA	NA	NA	NA	NA	NA	NA
16	Pre-intervention	male	4.00021919	20:08:00	20:11:00	non-urgent	NA	NA	NA	NA	NA	NA	NA
16	Pre-intervention	female	0.819222971	NA	20:17:00	non-urgent	NA	NA	NA	NA	NA	NA	NA
16	Pre-intervention	male	3.348128665	20:54:00	20:56:00	non-urgent	NA	NA	NA	NA	NA	NA	NA
16	Pre-intervention	male	0.013699381	21:02:00	21:05:00	non-urgent	NA	NA	NA	NA	22:05:00	NA	NA
16	Pre-intervention	male	0.564414488	NA	21:18:00	non-urgent	NA	NA	NA	NA	NA	NA	NA
16	Pre-intervention	female	2.000109595	21:33:00	21:35:00	non-urgent	NA	NA	NA	NA	NA	NA	NA
16	Pre-intervention	male	0.564414488	NA	21:40:00	non-urgent	NA	NA	NA	NA	NA	NA	NA
16	Pre-intervention	male	0.136993808	NA	23:20:00	non-urgent	NA	NA	NA	NA	NA	NA	NA
17	Pre-intervention	male	1.043892816	0:49:00	0:52:00	non-urgent	NA	NA	NA	NA	1:55:00	NA	NA
17	Pre-intervention	male	7.000383583	5:05:00	5:08:00	non-urgent	NA	NA	NA	NA	7:49:00	NA	NA
17	Pre-intervention	male	3.378267302	NA	6:40:00	non-urgent	NA	NA	NA	NA	NA	NA	NA
17	Pre-intervention	female	2.000109595	7:02:00	7:04:00	non-urgent	NA	NA	NA	NA	NA	NA	NA
17	Pre-intervention	female	1.000054798	7:22:00	7:25:00	non-urgent	NA	NA	NA	NA	NA	NA	NA
17	Pre-intervention	male	0.904159132	7:37:00	7:40:00	non-urgent	NA	NA	NA	NA	NA	8:48:00	NA
17	Pre-intervention	male	0.7699052	8:07:00	8:09:00	non-urgent	NA	NA	NA	NA	NA	NA	NA
17	Pre-intervention	female	0.843881857	8:10:00	8:12:00	non-urgent	NA	NA	NA	NA	NA	10:01:00	NA
17	Pre-intervention	female	5.000273988	8:15:00	8:17:00	non-urgent	NA	NA	NA	NA	NA	NA	NA
17	Pre-intervention	female	0.276727492	NA	8:19:00	non-urgent	NA	NA	NA	NA	NA	NA	NA
17	Pre-intervention	male	0.273987616	NA	8:39:00	non-urgent	NA	NA	NA	NA	NA	NA	NA
17	Pre-intervention	male	0.917858513	8:24:00	8:49:00	non-urgent	NA	NA	NA	NA	NA	NA	NA
17	Pre-intervention	female	0.567154365	8:46:00	8:58:00	non-urgent	NA	NA	NA	NA	NA	10:37:00	NA
17	Pre-intervention	female	0.693188668	NA	9:01:00	non-urgent	NA	NA	NA	NA	NA	NA	NA
17	Pre-intervention	female	2.737136281	8:40:00	9:05:00	non-urgent	NA	NA	NA	NA	NA	NA	NA
17	Pre-intervention	male	2.000109595	8:51:00	9:07:00	non-urgent	NA	NA	NA	NA	NA	NA	NA
17	Pre-intervention	female	0.676749411	8:56:00	9:09:00	non-urgent	NA	NA	NA	NA	NA	NA	NA
17	Pre-intervention	male	2.419310647	NA	9:22:00	non-urgent	NA	NA	NA	NA	NA	NA	NA
17	Pre-intervention	male	1.00553455	9:20:00	9:28:00	non-urgent	NA	NA	NA	NA	NA	11:23:00	NA
17	Pre-intervention	male	1.619266809	9:28:00	9:38:00	non-urgent	NA	NA	NA	NA	NA	NA	NA
17	Pre-intervention	male	3.276891884	9:39:00	9:41:00	non-urgent	NA	NA	NA	NA	NA	NA	NA
17	Pre-intervention	male	0.73428681	NA	9:45:00	non-urgent	NA	NA	NA	NA	NA	NA	NA
17	Pre-intervention	male	2.315195353	NA	9:53:00	non-urgent	NA	NA	NA	NA	NA	NA	NA
17	Pre-intervention	female	0.07123678	9:48:00	9:55:00	non-urgent	NA	NA	NA	NA	NA	NA	NA
17	Pre-intervention	male	4.772864267	10:08:00	10:11:00	non-urgent	NA	NA	NA	NA	NA	NA	NA
17	Pre-intervention	female	5.000273988	10:08:00	10:13:00	non-urgent	NA	NA	NA	NA	NA	NA	NA
17	Pre-intervention	male	0.093155789	10:20:00	10:20:00	non-urgent	NA	NA	NA	NA	NA	NA	NA
17	Pre-intervention	male	0.435640309	NA	10:26:00	non-urgent	NA	NA	NA	NA	NA	NA	NA
17	Pre-intervention	female	0.690448792	10:23:00	10:28:00	non-urgent	NA	NA	NA	NA	NA	NA	NA
17	Pre-intervention	male	1.331579813	10:29:00	10:38:00	non-urgent	NA	NA	NA	NA	NA	NA	NA
17	Pre-intervention	male	3.493342101	10:41:00	10:44:00	non-urgent	NA	NA	NA	NA	NA	NA	NA
17	Pre-intervention	male	3.06592142	10:45:00	10:51:00	non-urgent	NA	NA	NA	NA	NA	NA	NA
17	Pre-intervention	female	0.37810291	11:01:00	11:04:00	non-urgent	NA	NA	NA	NA	NA	NA	NA
17	Pre-intervention	male	0.073976656	11:09:00	11:09:00	non-urgent	NA	NA	NA	NA	NA	NA	NA
17	Pre-intervention	male	1.715162475	NA	11:17:00	non-urgent	NA	NA	NA	NA	NA	NA	NA
17	Pre-intervention	male	8.00043838	11:17:00	11:22:00	non-urgent	NA	NA	NA	NA	NA	NA	NA
17	Pre-intervention	male	0.049317771	NA	11:45:00	non-urgent	NA	NA	NA	NA	NA	NA	NA
17	Pre-intervention	female	1.769959998	11:42:00	11:52:00	non-urgent	NA	NA	NA	NA	NA	NA	NA
17	Pre-intervention	male	2.860430709	11:58:00	12:06:00	non-urgent	NA	NA	NA	NA	NA	NA	NA
17	Pre-intervention	male	0.008219628	11:35:00	12:07:00	non-urgent	NA	NA	NA	NA	13:36:00	NA	NA
17	Pre-intervention	male	2.372732752	11:53:00	12:11:00	non-urgent	NA	NA	NA	NA	NA	NA	NA
17	Pre-intervention	female	2.019288728	12:15:00	12:19:00	non-urgent	NA	NA	NA	NA	NA	NA	NA
17	Pre-intervention	male	2.372732752	12:07:00	12:26:00	priority	NA	NA	NA	NA	NA	NA	NA
17	Pre-intervention	female	2.408351143	8:56:00	12:29:00	priority	NA	NA	NA	NA	NA	NA	NA
17	Pre-intervention	female	3.561839005	NA	12:41:00	non-urgent	NA	NA	NA	NA	NA	NA	NA
17	Pre-intervention	female	9.000493178	12:44:00	12:50:00	non-urgent	NA	NA	NA	NA	NA	NA	NA
17	Pre-intervention	male	5.008493616	12:13:00	12:53:00	priority	NA	NA	NA	NA	13:37:00	NA	NA
17	Pre-intervention	male	0.126034303	12:51:00	12:56:00	non-urgent	NA	NA	NA	NA	NA	NA	NA
17	Pre-intervention	male	0.441120061	NA	12:59:00	non-urgent	NA	NA	NA	NA	NA	NA	NA
17	Pre-intervention	female	1.175406872	13:16:00	13:21:00	non-urgent	NA	NA	NA	NA	14:21:00	NA	NA
17	Pre-intervention	male	4.00021919	12:25:00	13:34:00	priority	NA	NA	NA	NA	14:04:00	NA	NA
17	Pre-intervention	male	0.958956655	12:15:00	13:43:00	priority	NA	NA	NA	NA	13:54:00	NA	NA
17	Pre-intervention	female	1.622006685	NA	13:50:00	priority	NA	NA	NA	NA	NA	NA	NA
17	Pre-intervention	male	0.276727492	13:59:00	14:01:00	non-urgent	NA	NA	NA	NA	NA	NA	NA
17	Pre-intervention	female	1.871335416	NA	14:06:00	non-urgent	NA	NA	NA	NA	NA	NA	NA
17	Pre-intervention	male	0.101375418	14:08:00	14:14:00	non-urgent	NA	NA	NA	NA	NA	NA	NA
17	Pre-intervention	male	0.008219628	14:13:00	14:21:00	non-urgent	NA	NA	NA	NA	NA	NA	NA
17	Pre-intervention	female	1.871335416	13:57:00	14:25:00	non-urgent	NA	NA	NA	NA	NA	NA	NA
17	Pre-intervention	female	0.008219628	14:03:00	14:31:00	emergency	NA	NA	NA	NA	15:21:00	NA	14:47:00
17	Pre-intervention	female	2.843991452	14:09:00	14:35:00	non-urgent	NA	NA	NA	NA	NA	NA	NA
17	Pre-intervention	male	0.07123678	14:23:00	14:40:00	non-urgent	NA	NA	NA	NA	NA	NA	NA
17	Pre-intervention	male	1.531590772	NA	14:46:00	non-urgent	NA	NA	NA	NA	NA	NA	NA
17	Pre-intervention	male	0.17809195	14:47:00	14:59:00	non-urgent	NA	NA	NA	NA	NA	NA	NA
17	Pre-intervention	male	0.761685572	14:55:00	15:02:00	non-urgent	NA	NA	NA	NA	NA	NA	NA
17	Pre-intervention	female	15.76798729	15:01:00	15:12:00	non-urgent	NA	NA	NA	NA	NA	NA	NA
17	Pre-intervention	female	0.246588854	15:26:00	15:29:00	non-urgent	NA	NA	NA	NA	NA	NA	NA
17	Pre-intervention	male	4.337223957	NA	15:48:00	non-urgent	NA	NA	NA	NA	16:26:00	16:30:00	NA
17	Pre-intervention	female	3.709792317	NA	15:59:00	non-urgent	NA	NA	NA	NA	NA	NA	NA
17	Pre-intervention	male	14.00076717	16:13:00	16:17:00	non-urgent	NA	NA	NA	NA	NA	NA	NA
17	Pre-intervention	male	0.720587429	NA	16:32:00	non-urgent	NA	NA	NA	NA	NA	NA	NA
17	Pre-intervention	male	0.117814675	16:58:00	17:06:00	non-urgent	NA	NA	NA	NA	17:48:00	NA	NA
17	Pre-intervention	male	1.021973807	NA	17:11:00	non-urgent	NA	NA	NA	NA	NA	NA	NA
17	Pre-intervention	female	8.523754726	17:23:00	17:26:00	non-urgent	NA	NA	NA	NA	NA	NA	NA
17	Pre-intervention	female	3.049482163	NA	17:52:00	non-urgent	NA	NA	NA	NA	NA	NA	NA
17	Pre-intervention	male	5.627705628	17:51:00	17:56:00	non-urgent	NA	NA	NA	NA	NA	18:28:00	NA
17	Pre-intervention	female	0	18:07:00	18:10:00	non-urgent	NA	NA	NA	NA	NA	NA	NA
17	Pre-intervention	male	1.000054798	18:27:00	18:31:00	non-urgent	NA	NA	NA	NA	NA	NA	NA
17	Pre-intervention	female	9.584086799	18:42:00	18:43:00	non-urgent	NA	NA	NA	NA	NA	NA	NA
17	Pre-intervention	male	3.723491698	NA	18:46:00	non-urgent	NA	NA	NA	NA	NA	NA	NA
17	Pre-intervention	female	0.082196285	18:50:00	18:52:00	non-urgent	NA	NA	NA	NA	19:45:00	NA	NA
17	Pre-intervention	male	2.15354266	NA	18:53:00	non-urgent	NA	NA	NA	NA	NA	NA	NA
17	Pre-intervention	male	0.567154365	19:09:00	19:11:00	non-urgent	NA	NA	NA	NA	NA	19:58:00	NA
17	Pre-intervention	female	0.800043838	19:21:00	19:23:00	non-urgent	NA	NA	NA	NA	19:57:00	NA	20:07:00
17	Pre-intervention	female	0.372623157	NA	19:37:00	non-urgent	NA	NA	NA	NA	NA	NA	NA
17	Pre-intervention	female	1.238424023	NA	19:52:00	non-urgent	NA	NA	NA	NA	NA	NA	NA
17	Pre-intervention	male	5.000273988	20:32:00	20:46:00	priority	NA	NA	NA	NA	NA	NA	20:20:00
17	Pre-intervention	male	3.600197271	NA	20:52:00	non-urgent	NA	NA	NA	NA	NA	NA	NA
17	Pre-intervention	female	0.021919009	20:47:00	21:16:00	priority	NA	NA	NA	NA	21:50:00	NA	NA
17	Pre-intervention	female	1.986410214	NA	21:34:00	non-urgent	NA	NA	NA	NA	NA	NA	NA
17	Pre-intervention	female	4.00021919	22:39:00	22:42:00	non-urgent	NA	NA	NA	NA	23:25:00	NA	NA
18	Pre-intervention	male	1.665844704	7:54:00	8:02:00	non-urgent	NA	NA	NA	NA	NA	8:34:00	NA
18	Pre-intervention	male	0.487697956	8:05:00	8:11:00	non-urgent	NA	NA	NA	NA	9:40:00	NA	NA
18	Pre-intervention	male	1.791879007	NA	8:31:00	non-urgent	NA	NA	NA	NA	NA	NA	NA
18	Pre-intervention	male	1.394596964	8:34:00	8:37:00	non-urgent	NA	NA	NA	NA	NA	NA	NA
18	Pre-intervention	male	7.430544139	NA	8:40:00	non-urgent	NA	NA	NA	NA	NA	NA	NA
18	Pre-intervention	female	3.000164393	8:40:00	8:45:00	non-urgent	NA	NA	NA	NA	NA	NA	NA
18	Pre-intervention	female	1.827497397	8:45:00	8:53:00	non-urgent	NA	NA	NA	NA	NA	NA	NA
18	Pre-intervention	male	3.994739438	8:51:00	8:57:00	non-urgent	NA	NA	NA	NA	NA	NA	NA
18	Pre-intervention	female	0.438380185	8:52:00	9:01:00	non-urgent	NA	NA	NA	NA	NA	NA	NA
18	Pre-intervention	male	6.052386432	9:00:00	9:05:00	non-urgent	NA	NA	NA	NA	NA	NA	NA
18	Pre-intervention	male	6.235958135	9:01:00	9:07:00	non-urgent	NA	NA	NA	NA	NA	NA	NA
18	Pre-intervention	female	1.126089101	NA	9:10:00	non-urgent	NA	NA	NA	NA	NA	NA	NA
18	Pre-intervention	male	1.084990958	NA	9:13:00	non-urgent	NA	NA	NA	NA	NA	NA	NA
18	Pre-intervention	male	2.663159625	NA	9:17:00	non-urgent	NA	NA	NA	NA	NA	NA	NA
18	Pre-intervention	male	1.287741794	9:12:00	9:18:00	non-urgent	NA	NA	NA	NA	NA	NA	NA
18	Pre-intervention	male	0.084936161	9:18:00	9:23:00	non-urgent	NA	NA	NA	NA	NA	NA	NA
18	Pre-intervention	female	1.126089101	9:03:00	9:27:00	non-urgent	NA	NA	NA	NA	NA	9:53:00	NA
18	Pre-intervention	male	1.057592197	8:55:00	9:28:00	priority	NA	NA	NA	NA	10:01:00	NA	NA
18	Pre-intervention	male	1.301441175	NA	9:38:00	non-urgent	NA	NA	NA	NA	NA	NA	NA
18	Pre-intervention	female	6.063345937	NA	9:40:00	non-urgent	NA	NA	NA	NA	NA	NA	NA
18	Pre-intervention	male	1.649405447	9:39:00	9:49:00	non-urgent	NA	NA	NA	NA	NA	NA	NA
18	Pre-intervention	female	1.268562661	9:44:00	9:54:00	non-urgent	NA	NA	NA	NA	NA	NA	NA
18	Pre-intervention	male	3.298810894	9:46:00	9:58:00	non-urgent	NA	NA	NA	NA	NA	NA	NA
18	Pre-intervention	male	3.254972875	9:51:00	10:02:00	non-urgent	NA	NA	NA	NA	NA	NA	NA
18	Pre-intervention	male	0.545235355	9:53:00	10:10:00	non-urgent	NA	NA	NA	NA	NA	NA	NA
18	Pre-intervention	female	3.808427859	9:51:00	10:17:00	non-urgent	NA	NA	NA	NA	NA	NA	NA
18	Pre-intervention	male	1.534330648	9:54:00	10:19:00	non-urgent	NA	NA	NA	NA	NA	NA	NA
18	Pre-intervention	male	0.602772755	10:02:00	10:24:00	non-urgent	NA	NA	NA	NA	NA	NA	NA
18	Pre-intervention	male	3.953641295	10:08:00	10:26:00	non-urgent	NA	NA	NA	NA	NA	NA	NA
18	Pre-intervention	female	4.685188229	10:01:00	10:28:00	non-urgent	NA	NA	NA	NA	NA	NA	NA
18	Pre-intervention	male	2.000109595	10:04:00	10:30:00	non-urgent	NA	NA	NA	NA	NA	NA	NA
18	Pre-intervention	male	1.11238972	10:11:00	10:32:00	non-urgent	NA	NA	NA	NA	NA	NA	NA
18	Pre-intervention	female	4.490657022	10:17:00	10:37:00	non-urgent	NA	NA	NA	NA	NA	NA	NA
18	Pre-intervention	male	1.578168667	10:19:00	10:38:00	non-urgent	NA	NA	NA	NA	NA	NA	NA
18	Pre-intervention	female	0.191791331	NA	10:42:00	non-urgent	NA	NA	NA	NA	NA	NA	NA
18	Pre-intervention	female	3.109759439	10:36:00	10:43:00	non-urgent	NA	NA	NA	NA	NA	NA	NA
18	Pre-intervention	male	9.000493178	10:29:00	10:47:00	non-urgent	NA	NA	NA	NA	NA	NA	NA
18	Pre-intervention	female	3.353608417	10:34:00	10:49:00	non-urgent	NA	NA	NA	NA	NA	NA	NA
18	Pre-intervention	female	1.345279193	10:40:00	10:52:00	non-urgent	NA	NA	NA	NA	NA	NA	NA
18	Pre-intervention	male	1.800098636	10:52:00	10:56:00	non-urgent	NA	NA	NA	NA	NA	NA	NA
18	Pre-intervention	female	1.764480245	10:39:00	10:58:00	non-urgent	NA	NA	NA	NA	NA	NA	NA
18	Pre-intervention	female	6.000328785	10:45:00	11:01:00	non-urgent	NA	NA	NA	NA	NA	NA	NA
18	Pre-intervention	female	4.589292564	10:55:00	11:04:00	non-urgent	NA	NA	NA	NA	NA	NA	NA
18	Pre-intervention	male	0.038358266	10:56:00	11:07:00	non-urgent	NA	NA	NA	NA	NA	NA	NA
18	Pre-intervention	female	2.43848978	10:59:00	11:12:00	non-urgent	NA	NA	NA	NA	NA	NA	NA
18	Pre-intervention	male	3.660474547	11:01:00	11:15:00	non-urgent	NA	NA	NA	NA	NA	NA	NA
18	Pre-intervention	male	1.832977149	11:05:00	11:19:00	non-urgent	NA	NA	NA	NA	NA	NA	NA
18	Pre-intervention	male	1.241163899	11:20:00	11:22:00	non-urgent	NA	NA	NA	NA	NA	NA	NA
18	Pre-intervention	male	0.674009535	11:28:00	11:31:00	non-urgent	NA	NA	NA	NA	NA	14:18:00	NA
18	Pre-intervention	female	3.537180119	11:51:00	11:57:00	non-urgent	NA	NA	NA	NA	NA	NA	NA
18	Pre-intervention	male	0.649350649	11:59:00	12:03:00	non-urgent	NA	NA	NA	NA	NA	NA	NA
18	Pre-intervention	female	0.605512631	12:03:00	12:07:00	non-urgent	NA	NA	NA	NA	NA	NA	NA
18	Pre-intervention	male	0.109595046	12:17:00	12:25:00	non-urgent	NA	NA	NA	NA	NA	NA	NA
18	Pre-intervention	female	3.17277659	NA	12:50:00	non-urgent	NA	NA	NA	NA	NA	NA	NA
18	Pre-intervention	male	0.054797523	12:33:00	12:55:00	priority	NA	NA	NA	NA	13:15:00	NA	NA
18	Pre-intervention	female	3.071401173	12:55:00	13:00:00	non-urgent	NA	NA	NA	NA	NA	NA	NA
18	Pre-intervention	male	3.539919996	12:53:00	13:03:00	non-urgent	NA	NA	NA	NA	NA	NA	NA
18	Pre-intervention	male	0.600032879	13:08:00	13:12:00	non-urgent	NA	NA	NA	NA	NA	NA	NA
18	Pre-intervention	female	9.953970081	13:17:00	13:21:00	non-urgent	NA	NA	NA	NA	NA	NA	NA
18	Pre-intervention	female	0.789084333	NA	13:36:00	non-urgent	NA	NA	NA	NA	NA	NA	NA
18	Pre-intervention	female	0.545235355	13:38:00	13:43:00	non-urgent	NA	NA	NA	NA	NA	NA	NA
18	Pre-intervention	male	1.898734177	13:41:00	13:47:00	non-urgent	NA	NA	NA	NA	NA	NA	NA
18	Pre-intervention	female	1.065811825	13:56:00	14:00:00	non-urgent	NA	NA	NA	NA	NA	15:03:00	NA
18	Pre-intervention	female	0.789084333	13:36:00	14:03:00	priority	NA	NA	NA	NA	NA	NA	NA
18	Pre-intervention	male	3.000164393	14:15:00	14:17:00	non-urgent	NA	NA	NA	NA	NA	NA	NA
18	Pre-intervention	male	0.84114198	NA	14:20:00	non-urgent	NA	NA	NA	NA	NA	NA	NA
18	Pre-intervention	female	0.972656036	14:26:00	14:29:00	non-urgent	NA	NA	NA	NA	NA	NA	NA
18	Pre-intervention	male	1.197325881	14:19:00	14:32:00	non-urgent	NA	NA	NA	NA	NA	NA	NA
18	Pre-intervention	female	0.082196285	14:37:00	14:39:00	non-urgent	NA	NA	NA	NA	NA	NA	NA
18	Pre-intervention	female	5.997588909	NA	14:46:00	non-urgent	NA	NA	NA	NA	NA	NA	NA
18	Pre-intervention	female	4.197490273	14:49:00	15:09:00	non-urgent	NA	NA	NA	NA	NA	NA	NA
18	Pre-intervention	female	0.257548359	15:27:00	15:53:00	non-urgent	NA	NA	NA	NA	NA	NA	NA
18	Pre-intervention	female	0.961696531	15:57:00	16:00:00	non-urgent	NA	NA	NA	NA	NA	NA	NA
18	Pre-intervention	male	0.161652693	15:59:00	16:03:00	non-urgent	NA	NA	NA	NA	NA	NA	NA
18	Pre-intervention	male	0.375363034	NA	16:14:00	non-urgent	NA	NA	NA	NA	NA	NA	NA
18	Pre-intervention	female	0.312345882	NA	16:27:00	non-urgent	NA	NA	NA	NA	18:05:00	NA	NA
18	Pre-intervention	female	0.369883281	NA	16:35:00	non-urgent	NA	NA	NA	NA	NA	NA	NA
18	Pre-intervention	male	0.093155789	16:49:00	16:52:00	non-urgent	NA	NA	NA	NA	17:35:00	NA	NA
18	Pre-intervention	female	0	16:57:00	17:00:00	non-urgent	NA	NA	NA	NA	17:34:00	NA	NA
18	Pre-intervention	female	0.309606006	17:29:00	17:33:00	non-urgent	NA	NA	NA	NA	NA	NA	NA
18	Pre-intervention	male	2.501506932	17:35:00	17:37:00	non-urgent	NA	NA	NA	NA	NA	NA	NA
18	Pre-intervention	male	3.164556962	17:30:00	17:45:00	non-urgent	NA	NA	NA	NA	NA	NA	NA
18	Pre-intervention	female	3.915283029	NA	17:51:00	non-urgent	NA	NA	NA	NA	NA	NA	NA
18	Pre-intervention	female	1.416515973	18:15:00	18:18:00	non-urgent	NA	NA	NA	NA	20:02:00	20:08:00	NA
18	Pre-intervention	female	8.66348841	18:21:00	18:24:00	non-urgent	NA	NA	NA	NA	NA	NA	NA
18	Pre-intervention	female	1.463093868	18:28:00	18:30:00	non-urgent	NA	NA	NA	NA	NA	19:18:00	NA
18	Pre-intervention	female	0.824702723	NA	18:42:00	non-urgent	NA	NA	NA	NA	NA	NA	NA
18	Pre-intervention	male	0.276727492	18:47:00	18:50:00	non-urgent	NA	NA	NA	NA	NA	NA	NA
18	Pre-intervention	male	3.411145816	NA	19:35:00	non-urgent	NA	NA	NA	NA	NA	20:25:00	NA
18	Pre-intervention	female	0.430160557	NA	19:58:00	non-urgent	NA	NA	NA	NA	NA	NA	NA
18	Pre-intervention	male	0.463039071	NA	20:15:00	non-urgent	NA	NA	NA	NA	NA	NA	NA
18	Pre-intervention	male	3.896103896	21:02:00	21:09:00	non-urgent	NA	NA	NA	NA	NA	NA	NA
18	Pre-intervention	female	5.000273988	21:19:00	21:22:00	non-urgent	NA	NA	NA	NA	22:25:00	NA	NA
18	Pre-intervention	male	3.000164393	21:40:00	21:43:00	non-urgent	NA	NA	NA	NA	NA	NA	NA
19	Pre-intervention	female	2.345333991	NA	0:11:00	non-urgent	NA	NA	NA	NA	0:12:00	NA	NA
19	Pre-intervention	male	0.986355417	0:19:00	0:23:00	non-urgent	NA	NA	NA	NA	NA	NA	NA
19	Pre-intervention	female	0.802783714	NA	0:30:00	non-urgent	NA	NA	NA	NA	1:58:00	NA	NA
19	Pre-intervention	female	2.000109595	4:28:00	4:30:00	non-urgent	NA	NA	NA	NA	NA	NA	NA
19	Pre-intervention	female	5.000273988	4:34:00	4:36:00	non-urgent	NA	NA	NA	NA	NA	NA	NA
19	Pre-intervention	female	0.010959505	5:52:00	5:54:00	non-urgent	NA	NA	NA	NA	5:50:00	NA	NA
19	Pre-intervention	male	1.600087676	7:05:00	7:12:00	non-urgent	NA	NA	NA	NA	NA	NA	NA
19	Pre-intervention	male	1.364458326	7:17:00	7:20:00	non-urgent	NA	NA	NA	NA	NA	NA	NA
19	Pre-intervention	male	1.04115294	NA	7:41:00	non-urgent	NA	NA	NA	NA	NA	9:51:00	NA
19	Pre-intervention	male	0.956216779	8:04:00	8:06:00	non-urgent	NA	NA	NA	NA	NA	NA	NA
19	Pre-intervention	female	1.695983342	8:35:00	8:44:00	non-urgent	NA	NA	NA	NA	NA	11:21:00	NA
19	Pre-intervention	male	3.000164393	8:46:00	8:50:00	non-urgent	NA	NA	NA	NA	NA	NA	NA
19	Pre-intervention	male	3.000164393	8:52:00	8:56:00	non-urgent	NA	NA	NA	NA	NA	NA	NA
19	Pre-intervention	male	1.665844704	NA	9:02:00	non-urgent	NA	NA	NA	NA	NA	NA	NA
19	Pre-intervention	male	0.082196285	9:02:00	9:07:00	non-urgent	NA	NA	NA	NA	9:43:00	9:43:00	NA
19	Pre-intervention	male	4.00021919	9:05:00	9:10:00	non-urgent	NA	NA	NA	NA	NA	NA	NA
19	Pre-intervention	male	5.266041975	9:08:00	9:13:00	non-urgent	NA	NA	NA	NA	NA	NA	NA
19	Pre-intervention	female	1.331579813	7:31:00	9:15:00	priority	NA	NA	NA	NA	9:25:00	NA	NA
19	Pre-intervention	female	3.000164393	9:08:00	9:18:00	non-urgent	NA	NA	NA	NA	NA	NA	NA
19	Pre-intervention	male	3.926242534	9:10:00	9:22:00	non-urgent	NA	NA	NA	NA	NA	NA	NA
19	Pre-intervention	male	2.54534495	NA	9:45:00	non-urgent	NA	NA	NA	NA	NA	NA	NA
19	Pre-intervention	female	0.339744644	NA	9:50:00	non-urgent	NA	NA	NA	NA	NA	NA	NA
19	Pre-intervention	male	4.496136775	9:12:00	9:55:00	non-urgent	NA	NA	NA	NA	NA	NA	NA
19	Pre-intervention	male	3.37278755	9:54:00	9:59:00	non-urgent	NA	NA	NA	NA	NA	NA	NA
19	Pre-intervention	female	2.159022412	9:59:00	10:01:00	non-urgent	NA	NA	NA	NA	NA	NA	NA
19	Pre-intervention	male	0.923338265	NA	10:02:00	non-urgent	NA	NA	NA	NA	NA	NA	NA
19	Pre-intervention	male	0.715107677	9:56:00	10:03:00	non-urgent	NA	NA	NA	NA	NA	NA	NA
19	Pre-intervention	male	2.67411913	10:10:00	10:18:00	non-urgent	NA	NA	NA	NA	NA	NA	NA
19	Pre-intervention	male	3.781029097	NA	10:26:00	non-urgent	NA	NA	NA	NA	NA	NA	NA
19	Pre-intervention	female	4.00021919	NA	10:29:00	non-urgent	NA	NA	NA	NA	NA	NA	NA
19	Pre-intervention	female	0.739766563	10:33:00	10:40:00	non-urgent	NA	NA	NA	NA	11:12:00	NA	NA
19	Pre-intervention	female	1.737081484	10:35:00	10:43:00	priority	NA	NA	NA	NA	NA	NA	NA
19	Pre-intervention	female	0.038358266	10:14:00	10:46:00	priority	NA	NA	NA	NA	11:00:00	NA	NA
19	Pre-intervention	male	8.00043838	10:38:00	10:48:00	priority	NA	NA	NA	NA	NA	NA	NA
19	Pre-intervention	male	0.613732259	NA	10:51:00	non-urgent	NA	NA	NA	NA	NA	NA	NA
19	Pre-intervention	female	2.512466437	10:48:00	10:55:00	non-urgent	NA	NA	NA	NA	NA	NA	NA
19	Pre-intervention	male	2.235738945	10:57:00	10:57:00	priority	NA	NA	NA	NA	NA	NA	NA
19	Pre-intervention	female	0.410981424	10:54:00	11:04:00	non-urgent	NA	NA	NA	NA	NA	NA	NA
19	Pre-intervention	male	2.608362102	NA	11:13:00	non-urgent	NA	NA	NA	NA	NA	NA	NA
19	Pre-intervention	female	0.389062414	NA	11:26:00	non-urgent	NA	NA	NA	NA	NA	NA	NA
19	Pre-intervention	female	7.866184448	11:22:00	11:31:00	non-urgent	NA	NA	NA	NA	NA	NA	NA
19	Pre-intervention	female	0.054797523	11:24:00	11:35:00	non-urgent	NA	NA	NA	NA	NA	NA	NA
19	Pre-intervention	male	12.00065757	11:30:00	11:40:00	non-urgent	NA	NA	NA	NA	NA	NA	NA
19	Pre-intervention	male	1.43295523	11:44:00	11:51:00	non-urgent	NA	NA	NA	NA	NA	NA	NA
19	Pre-intervention	male	4.016658447	12:12:00	12:17:00	non-urgent	NA	NA	NA	NA	NA	NA	NA
19	Pre-intervention	female	0.391802291	12:14:00	12:19:00	non-urgent	NA	NA	NA	NA	12:45:00	NA	NA
19	Pre-intervention	female	3.482382596	12:32:00	12:35:00	non-urgent	NA	NA	NA	NA	NA	NA	NA
19	Pre-intervention	male	0.838402104	12:23:00	12:45:00	non-urgent	NA	NA	NA	NA	NA	NA	NA
19	Pre-intervention	male	5.592087238	12:36:00	12:47:00	non-urgent	NA	NA	NA	NA	NA	NA	NA
19	Pre-intervention	female	1.769959998	12:51:00	12:58:00	non-urgent	NA	NA	NA	NA	NA	NA	NA
19	Pre-intervention	male	0.082196285	12:51:00	13:02:00	non-urgent	NA	NA	NA	NA	NA	NA	NA
19	Pre-intervention	male	2.99468464	13:12:00	13:15:00	non-urgent	NA	NA	NA	NA	NA	NA	NA
19	Pre-intervention	male	1.885034796	13:20:00	13:22:00	priority	NA	NA	NA	NA	15:26:00	NA	NA
19	Pre-intervention	male	12.00065757	13:19:00	13:24:00	priority	NA	NA	NA	NA	NA	NA	NA
19	Pre-intervention	female	0.120554551	13:57:00	13:59:00	non-urgent	NA	NA	NA	NA	NA	NA	NA
19	Pre-intervention	male	1.205545509	13:55:00	14:00:00	priority	NA	NA	NA	NA	NA	NA	NA
19	Pre-intervention	male	2.643980492	NA	14:02:00	non-urgent	NA	NA	NA	NA	NA	NA	NA
19	Pre-intervention	female	2.643980492	NA	14:05:00	non-urgent	NA	NA	NA	NA	NA	NA	NA
19	Pre-intervention	male	1.137048605	NA	14:09:00	non-urgent	NA	NA	NA	NA	NA	NA	NA
19	Pre-intervention	female	0	14:20:00	14:24:00	emergency	NA	NA	NA	NA	NA	NA	NA
19	Pre-intervention	female	1.197325881	12:39:00	14:43:00	priority	NA	NA	NA	NA	15:16:00	NA	NA
19	Pre-intervention	male	13.00071237	14:40:00	14:46:00	non-urgent	NA	NA	NA	NA	NA	NA	NA
19	Pre-intervention	male	0.421940928	14:45:00	14:50:00	non-urgent	NA	NA	NA	NA	NA	NA	NA
19	Pre-intervention	female	1.424735602	14:46:00	14:55:00	non-urgent	NA	NA	NA	NA	16:30:00	NA	NA
19	Pre-intervention	female	9.000493178	14:45:00	14:58:00	non-urgent	NA	NA	NA	NA	NA	NA	NA
19	Pre-intervention	female	8.00043838	15:01:00	15:03:00	non-urgent	NA	NA	NA	NA	NA	NA	NA
19	Pre-intervention	female	0.479478328	15:57:00	15:51:00	non-urgent	NA	NA	NA	NA	NA	NA	NA
19	Pre-intervention	female	1.391857088	NA	16:04:00	non-urgent	NA	NA	NA	NA	NA	NA	NA
19	Pre-intervention	female	1.000054798	16:37:00	16:45:00	priority	NA	NA	NA	NA	NA	NA	NA
19	Pre-intervention	female	1.449394487	NA	16:51:00	non-urgent	NA	NA	NA	NA	NA	NA	NA
19	Pre-intervention	female	0.019179133	16:46:00	16:58:00	non-urgent	NA	NA	NA	NA	NA	NA	NA
19	Pre-intervention	female	2.56726396	16:45:00	17:00:00	non-urgent	NA	NA	NA	NA	NA	NA	NA
19	Pre-intervention	female	0.978135788	NA	17:01:00	priority	NA	NA	NA	NA	18:00:00	NA	NA
19	Pre-intervention	male	2.904268727	NA	17:25:00	priority	NA	NA	NA	NA	NA	NA	NA
19	Pre-intervention	female	5.94005151	16:36:00	17:39:00	non-urgent	NA	NA	NA	NA	NA	NA	NA
19	Pre-intervention	female	5.94005151	NA	17:43:00	non-urgent	NA	NA	NA	NA	NA	NA	NA
19	Pre-intervention	female	4.915337827	17:46:00	17:51:00	non-urgent	NA	NA	NA	NA	NA	NA	NA
19	Pre-intervention	female	0.550715108	18:06:00	18:09:00	non-urgent	NA	NA	NA	NA	NA	18:55:00	NA
19	Pre-intervention	female	2.397391638	19:12:00	19:17:00	non-urgent	NA	NA	NA	NA	NA	NA	NA
19	Pre-intervention	male	0.630171516	NA	19:30:00	non-urgent	NA	NA	NA	NA	NA	NA	NA
19	Pre-intervention	male	4.00021919	20:35:00	20:38:00	non-urgent	NA	NA	NA	NA	NA	NA	NA
19	Pre-intervention	male	2.15354266	20:48:00	20:51:00	non-urgent	NA	NA	NA	NA	NA	NA	NA
19	Pre-intervention	male	8.942955778	22:03:00	22:05:00	non-urgent	NA	NA	NA	NA	NA	NA	NA
19	Pre-intervention	male	3.413885692	NA	22:10:00	non-urgent	NA	NA	NA	NA	22:00:00	NA	NA
19	Pre-intervention	female	0.517836594	NA	23:43:00	non-urgent	NA	NA	NA	NA	NA	NA	NA
20	Pre-intervention	male	2.000109595	0:16:00	0:19:00	non-urgent	NA	NA	NA	NA	1:57:00	NA	NA
20	Pre-intervention	male	1.460353992	NA	0:52:00	non-urgent	NA	NA	NA	NA	NA	NA	NA
20	Pre-intervention	female	0.901419256	7:04:00	7:07:00	non-urgent	NA	NA	NA	NA	NA	NA	NA
20	Pre-intervention	female	26.00142474	7:20:00	7:22:00	non-urgent	NA	NA	NA	NA	NA	NA	NA
20	Pre-intervention	male	1.627486438	8:01:00	8:03:00	non-urgent	NA	NA	NA	NA	NA	NA	NA
20	Pre-intervention	male	7.233273056	8:10:00	8:15:00	non-urgent	NA	NA	NA	NA	NA	NA	NA
20	Pre-intervention	female	1.131568853	NA	8:17:00	non-urgent	NA	NA	NA	NA	NA	NA	NA
20	Pre-intervention	female	1.131568853	NA	8:31:00	non-urgent	NA	NA	NA	NA	NA	NA	NA
20	Pre-intervention	female	2.342594115	NA	9:18:00	non-urgent	NA	NA	NA	NA	NA	NA	NA
20	Pre-intervention	female	3.000164393	9:15:00	9:22:00	non-urgent	NA	NA	NA	NA	NA	NA	NA
20	Pre-intervention	female	1.479533125	9:24:00	9:30:00	non-urgent	NA	NA	NA	NA	NA	NA	NA
20	Pre-intervention	female	0.904159132	9:31:00	9:36:00	non-urgent	NA	NA	NA	NA	NA	NA	NA
20	Pre-intervention	female	12.00065757	9:44:00	9:49:00	non-urgent	NA	NA	NA	NA	NA	NA	NA
20	Pre-intervention	male	1.868595539	NA	9:55:00	non-urgent	NA	NA	NA	NA	NA	10:30:00	NA
20	Pre-intervention	male	5.071510768	NA	10:00:00	non-urgent	NA	NA	NA	NA	NA	NA	NA
20	Pre-intervention	male	2.890569346	10:04:00	10:06:00	non-urgent	NA	NA	NA	NA	NA	NA	NA
20	Pre-intervention	male	6.000328785	10:02:00	10:10:00	non-urgent	NA	NA	NA	NA	NA	NA	NA
20	Pre-intervention	male	0.619212012	10:18:00	10:19:00	non-urgent	NA	NA	NA	NA	NA	NA	NA
20	Pre-intervention	male	0.619212012	10:18:00	10:24:00	non-urgent	NA	NA	NA	NA	NA	NA	NA
20	Pre-intervention	female	0.80552359	10:17:00	10:27:00	non-urgent	NA	NA	NA	NA	NA	NA	NA
20	Pre-intervention	male	1.175406872	10:22:00	10:31:00	non-urgent	NA	NA	NA	NA	NA	NA	NA
20	Pre-intervention	male	6.000328785	10:24:00	10:34:00	non-urgent	NA	NA	NA	NA	NA	NA	NA
20	Pre-intervention	male	1.542550277	10:24:00	10:38:00	non-urgent	NA	NA	NA	NA	NA	NA	NA
20	Pre-intervention	male	1.887774673	NA	10:41:00	non-urgent	NA	NA	NA	NA	12:36:00	NA	NA
20	Pre-intervention	male	0.438380185	NA	10:52:00	non-urgent	NA	NA	NA	NA	NA	NA	NA
20	Pre-intervention	female	10.21151844	NA	10:58:00	non-urgent	NA	NA	NA	NA	NA	NA	NA
20	Pre-intervention	female	1.227464519	10:29:00	11:00:00	non-urgent	NA	NA	NA	NA	NA	NA	NA
20	Pre-intervention	female	1.227464519	10:32:00	11:00:00	non-urgent	NA	NA	NA	NA	NA	NA	NA
20	Pre-intervention	male	0.482218204	NA	11:03:00	non-urgent	NA	NA	NA	NA	NA	NA	NA
20	Pre-intervention	male	1.674064332	11:11:00	11:16:00	non-urgent	NA	NA	NA	NA	NA	NA	NA
20	Pre-intervention	male	6.400350704	11:08:00	11:20:00	non-urgent	NA	NA	NA	NA	NA	NA	NA
20	Pre-intervention	female	3.342648912	11:13:00	11:23:00	non-urgent	NA	NA	NA	NA	NA	NA	NA
20	Pre-intervention	male	12.00065757	11:14:00	11:32:00	non-urgent	NA	NA	NA	NA	NA	NA	NA
20	Pre-intervention	female	1.29048167	11:33:00	11:36:00	non-urgent	NA	NA	NA	NA	NA	NA	NA
20	Pre-intervention	male	2.682338758	11:37:00	11:39:00	non-urgent	NA	NA	NA	NA	NA	NA	NA
20	Pre-intervention	female	1.191846129	11:39:00	11:42:00	non-urgent	NA	NA	NA	NA	NA	NA	NA
20	Pre-intervention	female	2.08230588	11:50:00	11:50:00	non-urgent	NA	NA	NA	NA	NA	NA	NA
20	Pre-intervention	male	5.194805195	11:37:00	11:53:00	non-urgent	NA	NA	NA	NA	NA	NA	NA
20	Pre-intervention	male	3.633075785	11:39:00	11:55:00	non-urgent	NA	NA	NA	NA	NA	NA	NA
20	Pre-intervention	male	4.7920434	11:50:00	12:01:00	non-urgent	NA	NA	NA	NA	NA	NA	NA
20	Pre-intervention	male	7.000383583	11:48:00	12:03:00	non-urgent	NA	NA	NA	NA	NA	NA	NA
20	Pre-intervention	male	1.169927119	11:55:00	12:05:00	non-urgent	NA	NA	NA	NA	NA	NA	NA
20	Pre-intervention	male	1.375417831	11:53:00	12:08:00	non-urgent	NA	NA	NA	NA	NA	NA	NA
20	Pre-intervention	male	8.00043838	11:55:00	12:10:00	non-urgent	NA	NA	NA	NA	NA	NA	NA
20	Pre-intervention	female	8.00043838	NA	12:13:00	non-urgent	NA	NA	NA	NA	NA	NA	NA
20	Pre-intervention	female	4.063236342	NA	12:15:00	non-urgent	NA	NA	NA	NA	NA	NA	NA
20	Pre-intervention	male	2.885089594	12:17:00	12:22:00	non-urgent	NA	NA	NA	NA	NA	NA	NA
20	Pre-intervention	female	2.304235849	12:28:00	12:32:00	non-urgent	NA	NA	NA	NA	NA	NA	NA
20	Pre-intervention	female	2.002849471	NA	12:41:00	non-urgent	NA	NA	NA	NA	NA	NA	NA
20	Pre-intervention	female	0.832922352	12:49:00	13:06:00	non-urgent	NA	NA	NA	NA	NA	NA	NA
20	Pre-intervention	female	12.00065757	12:53:00	13:11:00	non-urgent	NA	NA	NA	NA	NA	NA	NA
20	Pre-intervention	female	11.99791769	13:11:00	13:15:00	priority	NA	NA	NA	NA	NA	NA	NA
20	Pre-intervention	female	3.520740863	12:56:00	13:21:00	non-urgent	NA	NA	NA	NA	NA	NA	NA
20	Pre-intervention	male	0.183571703	NA	13:28:00	priority	NA	NA	NA	NA	13:54:00	NA	NA
20	Pre-intervention	female	0.832922352	NA	14:00:00	non-urgent	NA	NA	NA	NA	NA	NA	NA
20	Pre-intervention	female	1.517891391	14:03:00	14:09:00	non-urgent	NA	NA	NA	NA	NA	NA	NA
20	Pre-intervention	female	0.608252507	14:15:00	14:26:00	non-urgent	NA	NA	NA	NA	16:00:00	NA	NA
20	Pre-intervention	male	0.002739876	14:31:00	14:34:00	priority	NA	NA	NA	NA	14:45:00	NA	NA
20	Pre-intervention	female	1.545290153	14:39:00	14:43:00	non-urgent	NA	NA	NA	NA	NA	16:22:00	NA
20	Pre-intervention	male	6.701737081	14:45:00	14:51:00	non-urgent	NA	NA	NA	NA	NA	NA	NA
20	Pre-intervention	female	1.830237273	14:53:00	14:57:00	non-urgent	NA	NA	NA	NA	NA	NA	NA
20	Pre-intervention	male	2.939887117	NA	15:03:00	non-urgent	NA	NA	NA	NA	NA	NA	NA
20	Pre-intervention	male	11.00060277	15:08:00	15:10:00	non-urgent	NA	NA	NA	NA	NA	NA	NA
20	Pre-intervention	female	0.394542167	15:21:00	15:25:00	non-urgent	NA	NA	NA	NA	NA	NA	NA
20	Pre-intervention	female	0.832922352	NA	15:48:00	non-urgent	NA	NA	NA	NA	NA	NA	NA
20	Pre-intervention	male	1.057592197	15:50:00	15:53:00	non-urgent	NA	NA	NA	NA	NA	NA	NA
20	Pre-intervention	male	2.202860431	NA	16:02:00	non-urgent	NA	NA	NA	NA	NA	NA	NA
20	Pre-intervention	female	4.00021919	16:02:00	16:10:00	non-urgent	NA	NA	NA	NA	NA	NA	NA
20	Pre-intervention	male	5.342758507	16:34:00	16:22:00	non-urgent	NA	NA	NA	NA	NA	NA	NA
20	Pre-intervention	female	1.791879007	16:22:00	16:26:00	non-urgent	NA	NA	NA	NA	NA	NA	NA
20	Pre-intervention	male	1.912433558	13:42:00	16:33:00	priority	NA	NA	NA	NA	17:00:00	NA	NA
20	Pre-intervention	male	1.780919502	16:30:00	16:39:00	non-urgent	NA	NA	NA	NA	NA	NA	NA
20	Pre-intervention	female	0.687708916	16:20:00	16:41:00	priority	NA	NA	NA	NA	17:35:00	NA	NA
20	Pre-intervention	male	8.173050578	16:59:00	16:59:00	non-urgent	NA	NA	NA	NA	NA	NA	NA
20	Pre-intervention	female	0.27124774	15:37:00	17:01:00	priority	NA	NA	NA	NA	17:35:00	NA	NA
20	Pre-intervention	female	4.660529344	17:20:00	17:28:00	non-urgent	NA	NA	NA	NA	NA	NA	NA
20	Pre-intervention	female	6.038687051	NA	17:34:00	non-urgent	NA	NA	NA	NA	NA	NA	NA
20	Pre-intervention	male	5.375637021	NA	17:39:00	non-urgent	NA	NA	NA	NA	NA	NA	NA
20	Pre-intervention	male	11.34856704	NA	17:43:00	non-urgent	NA	NA	NA	NA	NA	NA	NA
20	Pre-intervention	male	2.731656529	17:47:00	17:53:00	non-urgent	NA	NA	NA	NA	NA	NA	NA
20	Pre-intervention	female	0.473998575	18:10:00	18:13:00	priority	NA	NA	NA	NA	NA	18:58:00	NA
20	Pre-intervention	female	1.369938079	NA	18:18:00	non-urgent	NA	NA	NA	NA	NA	NA	NA
20	Pre-intervention	female	4.575593183	18:26:00	18:30:00	non-urgent	NA	NA	NA	NA	NA	NA	NA
20	Pre-intervention	male	3.641295413	18:33:00	18:38:00	non-urgent	NA	NA	NA	NA	NA	NA	NA
20	Pre-intervention	male	1.780919502	NA	18:54:00	non-urgent	NA	NA	NA	NA	NA	NA	NA
20	Pre-intervention	male	3.000164393	19:04:00	19:07:00	non-urgent	NA	NA	NA	NA	20:30:00	NA	NA
20	Pre-intervention	female	1.000054798	19:15:00	19:18:00	non-urgent	NA	NA	NA	NA	20:40:00	NA	NA
20	Pre-intervention	female	3.104279687	NA	19:23:00	non-urgent	NA	NA	NA	NA	NA	NA	NA
20	Pre-intervention	male	2.528905693	NA	19:35:00	non-urgent	NA	NA	NA	NA	NA	NA	NA
20	Pre-intervention	male	0.745246315	NA	20:11:00	non-urgent	NA	NA	NA	NA	21:30:00	NA	NA
20	Pre-intervention	female	3.000164393	20:44:00	20:48:00	non-urgent	NA	NA	NA	NA	NA	NA	NA
20	Pre-intervention	female	5.000273988	20:50:00	20:54:00	non-urgent	NA	NA	NA	NA	NA	NA	NA
20	Pre-intervention	male	3.51526111	21:40:00	21:43:00	non-urgent	NA	NA	NA	NA	NA	NA	NA
20	Pre-intervention	female	1.054852321	NA	21:48:00	non-urgent	NA	NA	NA	NA	NA	NA	NA
20	Pre-intervention	female	1.438434983	NA	22:02:00	non-urgent	NA	NA	NA	NA	NA	22:58:00	NA
20	Pre-intervention	female	1.128828977	NA	22:37:00	non-urgent	NA	NA	NA	NA	NA	NA	NA
20	Pre-intervention	female	0.002739876	22:48:00	22:52:00	non-urgent	NA	NA	NA	NA	23:26:00	NA	NA
20	Pre-intervention	female	0.002739876	23:44:00	23:56:00	non-urgent	NA	NA	NA	NA	0:22:00	NA	NA
21	Pre-intervention	male	2.811112938	NA	2:08:00	non-urgent	NA	NA	NA	NA	NA	NA	NA
21	Pre-intervention	male	0.090415913	NA	2:21:00	non-urgent	NA	NA	NA	NA	4:04:00	NA	NA
21	Pre-intervention	female	7.000383583	5:43:00	5:46:00	non-urgent	NA	NA	NA	NA	NA	NA	NA
21	Pre-intervention	male	1.106909968	5:58:00	6:01:00	non-urgent	NA	NA	NA	NA	NA	NA	NA
21	Pre-intervention	male	3.008384021	NA	6:48:00	non-urgent	NA	NA	NA	NA	NA	NA	NA
21	Pre-intervention	female	0.813743219	6:58:00	6:59:00	non-urgent	NA	NA	NA	NA	8:09:00	NA	NA
21	Pre-intervention	female	6.178420735	7:07:00	7:11:00	non-urgent	NA	NA	NA	NA	NA	NA	NA
21	Pre-intervention	male	8.025097266	7:47:00	7:49:00	non-urgent	NA	NA	NA	NA	8:44:00	8:00:00	NA
21	Pre-intervention	male	0.315085758	8:30:00	8:34:00	non-urgent	NA	NA	NA	NA	NA	NA	NA
21	Pre-intervention	male	0.558934736	8:36:00	8:42:00	non-urgent	NA	NA	NA	NA	NA	NA	NA
21	Pre-intervention	male	0.764425448	8:39:00	8:49:00	non-urgent	NA	NA	NA	NA	NA	12:40:00	NA
21	Pre-intervention	female	0.646610773	NA	8:53:00	non-urgent	NA	NA	NA	NA	NA	NA	NA
21	Pre-intervention	male	1.580908543	NA	8:58:00	non-urgent	NA	NA	NA	NA	NA	NA	NA
21	Pre-intervention	female	0.323305387	9:08:00	9:36:00	non-urgent	NA	NA	NA	NA	NA	NA	NA
21	Pre-intervention	male	3.698832813	9:49:00	9:49:00	non-urgent	NA	NA	NA	NA	NA	NA	NA
21	Pre-intervention	male	1.860375911	NA	9:54:00	non-urgent	NA	NA	NA	NA	NA	NA	NA
21	Pre-intervention	male	2.482327799	9:59:00	10:02:00	non-urgent	NA	NA	NA	NA	12:40:00	NA	NA
21	Pre-intervention	male	3.487862349	10:00:00	10:04:00	non-urgent	NA	NA	NA	NA	NA	NA	NA
21	Pre-intervention	female	8.003178256	9:58:00	10:06:00	non-urgent	NA	NA	NA	NA	NA	NA	NA
21	Pre-intervention	female	3.539919996	9:02:00	10:10:00	non-urgent	NA	NA	NA	NA	NA	NA	NA
21	Pre-intervention	female	0.904159132	10:13:00	10:15:00	non-urgent	NA	NA	NA	NA	NA	12:22:00	NA
21	Pre-intervention	male	2.435749904	10:07:00	10:18:00	non-urgent	NA	NA	NA	NA	NA	NA	NA
21	Pre-intervention	female	3.293331141	10:49:00	10:47:00	non-urgent	NA	NA	NA	NA	NA	NA	NA
21	Pre-intervention	female	0.400021919	10:53:00	10:56:00	non-urgent	NA	NA	NA	NA	NA	NA	NA
21	Pre-intervention	male	1.093210587	10:58:00	11:01:00	non-urgent	NA	NA	NA	NA	NA	12:32:00	NA
21	Pre-intervention	male	0.8274426	10:47:00	11:05:00	non-urgent	NA	NA	NA	NA	NA	NA	NA
21	Pre-intervention	female	2.928927612	10:56:00	11:12:00	non-urgent	NA	NA	NA	NA	NA	NA	NA
21	Pre-intervention	male	3.611156776	11:08:00	11:16:00	non-urgent	NA	NA	NA	NA	NA	NA	NA
21	Pre-intervention	female	0.561674612	11:14:00	11:20:00	non-urgent	NA	NA	NA	NA	NA	NA	NA
21	Pre-intervention	male	0.191791331	10:59:00	11:23:00	non-urgent	NA	NA	NA	NA	NA	NA	NA
21	Pre-intervention	male	1.027453559	NA	11:54:00	non-urgent	NA	NA	NA	NA	NA	NA	NA
21	Pre-intervention	female	2.860430709	11:57:00	11:59:00	non-urgent	NA	NA	NA	NA	NA	NA	NA
21	Pre-intervention	male	1.512411639	11:59:00	12:04:00	non-urgent	NA	NA	NA	NA	NA	NA	NA
21	Pre-intervention	male	0.139733684	11:59:00	12:10:00	non-urgent	NA	NA	NA	NA	NA	NA	NA
21	Pre-intervention	female	11.00060277	11:57:00	12:20:00	non-urgent	NA	NA	NA	NA	NA	NA	NA
21	Pre-intervention	female	2.611101978	12:13:00	12:23:00	non-urgent	NA	NA	NA	NA	NA	NA	NA
21	Pre-intervention	female	0.027398762	12:11:00	12:31:00	non-urgent	NA	NA	NA	NA	NA	NA	NA
21	Pre-intervention	female	5.844155844	NA	12:40:00	non-urgent	NA	NA	NA	NA	NA	NA	NA
21	Pre-intervention	female	3.734451203	13:13:00	13:15:00	non-urgent	NA	NA	NA	NA	NA	NA	NA
21	Pre-intervention	male	8.296345005	13:19:00	13:21:00	non-urgent	NA	NA	NA	NA	NA	NA	NA
21	Pre-intervention	female	5.000273988	13:26:00	13:28:00	non-urgent	NA	NA	NA	NA	NA	NA	NA
21	Pre-intervention	male	3.465943339	13:29:00	13:32:00	non-urgent	NA	NA	NA	NA	NA	17:11:00	NA
21	Pre-intervention	female	1.578168667	13:31:00	13:34:00	non-urgent	NA	NA	NA	NA	NA	NA	NA
21	Pre-intervention	male	4.633130582	13:44:00	13:45:00	non-urgent	NA	NA	NA	NA	NA	NA	NA
21	Pre-intervention	female	4.005698942	NA	13:49:00	non-urgent	NA	NA	NA	NA	NA	NA	NA
21	Pre-intervention	female	0.210970464	13:50:00	13:55:00	non-urgent	NA	NA	NA	NA	NA	NA	NA
21	Pre-intervention	female	0.002739876	14:01:00	14:04:00	priority	NA	NA	NA	NA	19:10:00	NA	NA
21	Pre-intervention	female	0.638391145	14:09:00	14:12:00	non-urgent	NA	NA	NA	NA	NA	NA	NA
21	Pre-intervention	male	9.627924818	NA	14:20:00	non-urgent	NA	NA	NA	NA	NA	NA	NA
21	Pre-intervention	female	11.27185051	NA	14:22:00	non-urgent	NA	NA	NA	NA	NA	NA	NA
21	Pre-intervention	male	3.863225382	14:45:00	14:58:00	non-urgent	NA	NA	NA	NA	NA	NA	NA
21	Pre-intervention	female	4.287906187	NA	15:19:00	non-urgent	NA	NA	NA	NA	NA	NA	NA
21	Pre-intervention	male	8.151131569	NA	15:36:00	non-urgent	NA	NA	NA	NA	NA	NA	NA
21	Pre-intervention	male	4.109814236	NA	15:38:00	non-urgent	NA	NA	NA	NA	NA	NA	NA
21	Pre-intervention	female	6.000328785	15:43:00	15:55:00	non-urgent	NA	NA	NA	NA	NA	NA	NA
21	Pre-intervention	male	3.863225382	NA	16:05:00	non-urgent	NA	NA	NA	NA	NA	NA	NA
21	Pre-intervention	male	0.079456409	15:47:00	16:11:00	non-urgent	NA	NA	NA	NA	NA	NA	NA
21	Pre-intervention	male	0.794564086	15:58:00	16:14:00	non-urgent	NA	NA	NA	NA	20:25:00	NA	NA
21	Pre-intervention	male	2.334374486	NA	16:25:00	non-urgent	NA	NA	NA	NA	NA	NA	NA
21	Pre-intervention	male	0.775384953	16:04:00	16:31:00	non-urgent	NA	NA	NA	NA	NA	NA	NA
21	Pre-intervention	male	7.1592964	16:06:00	16:36:00	non-urgent	NA	NA	NA	NA	NA	NA	NA
21	Pre-intervention	female	2.937147241	16:19:00	16:42:00	non-urgent	NA	NA	NA	NA	NA	NA	NA
21	Pre-intervention	female	1.887774673	16:17:00	16:46:00	non-urgent	NA	NA	NA	NA	18:30:00	NA	18:35:00
21	Pre-intervention	female	0.493177708	16:25:00	16:55:00	non-urgent	NA	NA	NA	NA	18:00:00	NA	NA
21	Pre-intervention	female	2.879609842	17:02:00	17:03:00	non-urgent	NA	NA	NA	NA	NA	NA	NA
21	Pre-intervention	male	2.665899501	NA	17:12:00	non-urgent	NA	NA	NA	NA	NA	NA	NA
21	Pre-intervention	male	0.002739876	17:32:00	17:34:00	non-urgent	NA	NA	NA	NA	18:00:00	NA	NA
21	Pre-intervention	male	0.882240123	NA	17:44:00	non-urgent	NA	NA	NA	NA	NA	NA	19:05:00
21	Pre-intervention	male	0.057537399	18:04:00	18:07:00	non-urgent	NA	NA	NA	NA	NA	NA	NA
21	Pre-intervention	female	0.493177708	20:50:00	20:52:00	non-urgent	NA	NA	NA	NA	NA	NA	NA
21	Pre-intervention	male	4.501616527	NA	21:04:00	non-urgent	NA	NA	NA	NA	NA	NA	NA
22	Pre-intervention	male	0.717847553	NA	0:04:00	non-urgent	NA	NA	NA	NA	0:52:00	NA	NA
22	Pre-intervention	female	0.317825634	5:10:00	5:12:00	non-urgent	NA	NA	NA	NA	NA	NA	NA
22	Pre-intervention	female	0.567154365	7:07:00	7:10:00	non-urgent	NA	NA	NA	NA	NA	NA	NA
22	Pre-intervention	male	2.726176777	7:18:00	7:23:00	non-urgent	NA	NA	NA	NA	NA	NA	NA
22	Pre-intervention	male	0.430160557	NA	7:34:00	non-urgent	NA	NA	NA	NA	NA	NA	NA
22	Pre-intervention	female	1.060332073	NA	7:41:00	non-urgent	NA	NA	NA	NA	NA	NA	NA
22	Pre-intervention	female	5.000273988	7:47:00	7:50:00	non-urgent	NA	NA	NA	NA	NA	NA	NA
22	Pre-intervention	female	3.022083402	8:17:00	8:23:00	non-urgent	NA	NA	NA	NA	NA	NA	NA
22	Pre-intervention	male	7.246972437	8:24:00	8:26:00	non-urgent	NA	NA	NA	NA	NA	NA	NA
22	Pre-intervention	male	1.786399255	NA	8:27:00	non-urgent	NA	NA	NA	NA	NA	NA	NA
22	Pre-intervention	female	3.000164393	8:30:00	8:37:00	non-urgent	NA	NA	NA	NA	NA	NA	NA
22	Pre-intervention	female	0.052057647	8:41:00	8:44:00	non-urgent	NA	NA	NA	NA	NA	NA	NA
22	Pre-intervention	female	1.131568853	8:44:00	8:48:00	non-urgent	NA	NA	NA	NA	11:12:00	NA	NA
22	Pre-intervention	female	3.307030522	8:34:00	8:51:00	non-urgent	NA	NA	NA	NA	NA	NA	NA
22	Pre-intervention	male	1.635706066	8:43:00	9:00:00	non-urgent	NA	NA	NA	NA	NA	NA	NA
22	Pre-intervention	male	1.306920927	8:55:00	9:03:00	non-urgent	NA	NA	NA	NA	NA	NA	NA
22	Pre-intervention	female	1.049372568	9:04:00	9:09:00	non-urgent	NA	NA	NA	NA	NA	NA	NA
22	Pre-intervention	female	0.980875664	9:21:00	9:25:00	non-urgent	NA	NA	NA	NA	NA	NA	NA
22	Pre-intervention	female	3.000164393	9:26:00	9:29:00	non-urgent	NA	NA	NA	NA	NA	NA	NA
22	Pre-intervention	male	1.476793249	9:32:00	9:34:00	non-urgent	NA	NA	NA	NA	13:02:00	NA	NA
22	Pre-intervention	male	4.00021919	9:35:00	9:42:00	non-urgent	NA	NA	NA	NA	NA	NA	NA
22	Pre-intervention	male	0.405501671	9:38:00	9:44:00	non-urgent	NA	NA	NA	NA	NA	NA	NA
22	Pre-intervention	male	1.906953806	9:44:00	9:51:00	non-urgent	NA	NA	NA	NA	NA	NA	NA
22	Pre-intervention	male	1.512411639	9:52:00	9:54:00	non-urgent	NA	NA	NA	NA	NA	NA	NA
22	Pre-intervention	male	1.293221546	9:53:00	9:55:00	non-urgent	NA	NA	NA	NA	NA	NA	NA
22	Pre-intervention	female	1.756260617	9:48:00	10:00:00	non-urgent	NA	NA	NA	NA	NA	NA	NA
22	Pre-intervention	male	0.032878514	9:54:00	10:03:00	non-urgent	NA	NA	NA	NA	NA	NA	NA
22	Pre-intervention	male	5.000273988	9:59:00	10:04:00	non-urgent	NA	NA	NA	NA	NA	NA	NA
22	Pre-intervention	male	1.049372568	10:05:00	10:12:00	non-urgent	NA	NA	NA	NA	NA	NA	NA
22	Pre-intervention	male	3.863225382	10:05:00	10:14:00	non-urgent	NA	NA	NA	NA	NA	NA	NA
22	Pre-intervention	male	4.00021919	10:07:00	10:18:00	non-urgent	NA	NA	NA	NA	NA	NA	NA
22	Pre-intervention	female	4.109814236	NA	10:22:00	non-urgent	NA	NA	NA	NA	NA	NA	NA
22	Pre-intervention	male	1.509671763	NA	10:25:00	non-urgent	NA	NA	NA	NA	NA	10:50:00	NA
22	Pre-intervention	female	0.019179133	10:21:00	10:29:00	non-urgent	NA	NA	NA	NA	11:06:00	NA	NA
22	Pre-intervention	female	0.989095293	10:49:00	10:33:00	non-urgent	NA	NA	NA	NA	NA	NA	NA
22	Pre-intervention	female	12.00065757	10:30:00	10:38:00	non-urgent	NA	NA	NA	NA	NA	NA	NA
22	Pre-intervention	male	2.876869965	10:37:00	10:43:00	non-urgent	NA	NA	NA	NA	NA	NA	NA
22	Pre-intervention	male	1.350758946	10:39:00	10:46:00	non-urgent	NA	NA	NA	NA	NA	NA	NA
22	Pre-intervention	male	0.928818017	10:42:00	10:50:00	non-urgent	NA	NA	NA	NA	NA	NA	NA
22	Pre-intervention	male	0.164392569	10:34:00	10:57:00	non-urgent	NA	NA	NA	NA	NA	NA	NA
22	Pre-intervention	male	7.000383583	10:40:00	11:02:00	non-urgent	NA	NA	NA	NA	NA	NA	NA
22	Pre-intervention	female	0.452079566	10:53:00	11:15:00	non-urgent	NA	NA	NA	NA	NA	NA	NA
22	Pre-intervention	female	0.452079566	NA	11:16:00	non-urgent	NA	NA	NA	NA	13:38:00	NA	NA
22	Pre-intervention	female	6.000328785	10:51:00	11:19:00	non-urgent	NA	NA	NA	NA	NA	NA	NA
22	Pre-intervention	female	0.21371034	11:02:00	11:21:00	non-urgent	NA	NA	NA	NA	12:00:00	NA	NA
22	Pre-intervention	male	1.605567428	11:04:00	11:25:00	non-urgent	NA	NA	NA	NA	NA	13:23:00	NA
22	Pre-intervention	female	0.868540742	11:10:00	11:29:00	non-urgent	NA	NA	NA	NA	NA	NA	NA
22	Pre-intervention	male	1.350758946	NA	11:30:00	non-urgent	NA	NA	NA	NA	NA	NA	NA
22	Pre-intervention	male	7.000383583	11:25:00	11:39:00	non-urgent	NA	NA	NA	NA	NA	NA	NA
22	Pre-intervention	female	7.03052222	NA	11:41:00	priority	NA	NA	NA	NA	NA	NA	NA
22	Pre-intervention	male	0.739766563	11:29:00	11:42:00	non-urgent	NA	NA	NA	NA	NA	NA	NA
22	Pre-intervention	male	0.441120061	NA	11:46:00	non-urgent	NA	NA	NA	NA	NA	NA	NA
22	Pre-intervention	male	13.00071237	11:32:00	11:47:00	non-urgent	NA	NA	NA	NA	NA	NA	NA
22	Pre-intervention	male	4.707107239	11:46:00	11:54:00	non-urgent	NA	NA	NA	NA	NA	NA	NA
22	Pre-intervention	male	14.00076717	11:45:00	11:56:00	non-urgent	NA	NA	NA	NA	18:45:00	NA	NA
22	Pre-intervention	male	0.424680804	11:54:00	12:02:00	non-urgent	NA	NA	NA	NA	NA	NA	NA
22	Pre-intervention	male	1.693243465	11:57:00	12:07:00	non-urgent	NA	NA	NA	NA	NA	NA	NA
22	Pre-intervention	female	4.227628911	12:04:00	12:11:00	non-urgent	NA	NA	NA	NA	NA	NA	NA
22	Pre-intervention	female	5.389336402	12:00:00	12:15:00	non-urgent	NA	NA	NA	NA	NA	NA	NA
22	Pre-intervention	male	0.997314921	NA	12:18:00	non-urgent	NA	NA	NA	NA	NA	NA	NA
22	Pre-intervention	male	7.079839991	12:08:00	12:19:00	non-urgent	NA	NA	NA	NA	NA	NA	NA
22	Pre-intervention	male	2.328894734	NA	12:24:00	non-urgent	NA	NA	NA	NA	NA	NA	NA
22	Pre-intervention	male	1.517891391	12:31:00	12:33:00	non-urgent	NA	NA	NA	NA	13:32:00	NA	NA
22	Pre-intervention	female	3.345388788	12:22:00	12:35:00	non-urgent	NA	NA	NA	NA	NA	NA	NA
22	Pre-intervention	female	10.00054798	12:24:00	12:40:00	non-urgent	NA	NA	NA	NA	NA	NA	NA
22	Pre-intervention	male	0.438380185	12:28:00	12:46:00	non-urgent	NA	NA	NA	NA	NA	NA	NA
22	Pre-intervention	male	1.060332073	12:41:00	12:51:00	non-urgent	NA	NA	NA	NA	NA	NA	NA
22	Pre-intervention	male	2.882349718	NA	12:52:00	priority	NA	NA	NA	NA	NA	NA	NA
22	Pre-intervention	male	0.726067182	12:50:00	12:54:00	non-urgent	NA	NA	NA	NA	NA	NA	NA
22	Pre-intervention	male	0.372623157	12:22:00	13:08:00	non-urgent	NA	NA	NA	NA	NA	NA	NA
22	Pre-intervention	male	0.254808483	13:05:00	13:08:00	non-urgent	NA	NA	NA	NA	NA	NA	NA
22	Pre-intervention	male	8.7566442	13:14:00	13:14:00	non-urgent	NA	NA	NA	NA	NA	NA	NA
22	Pre-intervention	female	1.128828977	13:32:00	13:28:00	non-urgent	NA	NA	NA	NA	NA	NA	NA
22	Pre-intervention	male	0.534275851	NA	13:32:00	priority	NA	NA	NA	NA	13:47:00	NA	NA
22	Pre-intervention	male	3.08784043	NA	13:37:00	non-urgent	NA	NA	NA	NA	NA	NA	NA
22	Pre-intervention	female	0.537015727	13:36:00	13:40:00	non-urgent	NA	NA	NA	NA	NA	NA	NA
22	Pre-intervention	male	0.800043838	13:40:00	13:47:00	non-urgent	NA	NA	NA	NA	NA	NA	NA
22	Pre-intervention	female	0.701408296	NA	13:53:00	non-urgent	NA	NA	NA	NA	NA	NA	NA
22	Pre-intervention	male	6.000328785	14:02:00	14:08:00	non-urgent	NA	NA	NA	NA	NA	NA	NA
22	Pre-intervention	male	7.134637514	13:59:00	14:11:00	non-urgent	NA	NA	NA	NA	NA	NA	NA
[truncated: 8,803 more rows]
